# Supplementary material for: 2-Amino­cyclo­hexan-1-aminium thio­cyanate
Source: Acta Crystallogr Sect E Struct Rep Online. 2012 May 16;68(Pt 6):o1732. doi: 10.1107/S1600536812020879 (PMC3379321; doi:10.1107/S1600536812020879)
Supplement: Supplementary file 1 [file e-68-o1732-sup1.cif]

##############################################################################
#                                                                            #
# This CIF contains the data in a paper accepted for publication in          #
# Acta Crystallographica Section E. It conforms to the requirements of       #
# Notes for Authors for Acta Crystallographica Section E, and has been       #
# peer reviewed under the auspices of the IUCr Commission on Journals.       #
#                                                                            #
# Full details of the Crystallographic Information File format               #
# are given in the paper "The Crystallographic Information File (CIF):       #
# a New Standard Archive File for Crystallography" by S. R. Hall, F. H.      #
# Allen and I. D. Brown [Acta Cryst. (1991), A47, 655-685].                  #
#                                                                            #
# The current version of the core CIF dictionary is obtainable from          #
# ftp://ftp.iucr.org/pub/cif_core.dic.                                       #
#                                                                            #
# Software is freely available for graphical display of the structure(s)     #
# in this CIF. For information consult the CIF software page                 #
# http://www.iucr.org/resources/cif/software.                                #
#                                                                            #
# This file may be used for bona fide research purposes within the           #
# scientific community so long as proper attribution is given to the journal # 
# article from which it was obtained.                                        #
#                                                                            #
##############################################################################
data_global
_audit_creation_method     'form.cif (version 2.0)'
_journal_data_validation_number     ?
_journal_date_recd_electronic     2012-04-25
_journal_date_accepted     2012-05-08
_journal_name_full     'Acta Crystallographica, Section E'
_journal_year     2012
_journal_volume     68
_journal_issue      6
_journal_page_first     o1732
_journal_page_last     o1732
_journal_paper_category     QO
_journal_paper_doi     10.1107/S1600536812020879
_journal_coeditor_code     LR2062
_publ_contact_author_name     'Bohari M Yamin'
_publ_contact_author_address
;
School of Chemical Sciences and Food Technology
Universiti Kebangsaan Malaysia
UKM 43500 Bangi Selangor
Malaysia
;
_publ_contact_author_email     'bohari@ukm.my'
_publ_contact_author_fax     '6 03 89212410 '
_publ_contact_author_phone     '6 03 89213880'
_publ_section_title
;
2-Aminocyclohexan-1-aminium thiocyanate
;
loop_
    _publ_author_name
    _publ_author_footnote
    _publ_author_address
    'Salem , Halima F.' .
;     School of Chemical Sciences and Food Technology
      Universiti  Kebangsaan Malaysia
      UKM 43500 Bangi Selangor
      Malaysia
;
    'Hasbullah, Siti Aishah ' .
;     School of Chemical Sciences and Food Technology
      Universiti  Kebangsaan Malaysia
      UKM 43500 Bangi Selangor
      Malaysia
;
    'Yamin, Bohari M.' .
;     School of Chemical Sciences and Food Technology
      Universiti  Kebangsaan Malaysia
      UKM 43500 Bangi Selangor
      Malaysia
;
data_I
_audit_creation_method     SHELXL-97
_chemical_name_systematic
;
2-Aminocyclohexan-1-aminium thiocyanate
;
_chemical_name_common     ?
_chemical_formula_moiety     'C6 H15 N2 +, C N S -'
_chemical_formula_sum     'C7 H15 N3 S'
_chemical_formula_iupac     'C6 H15 N2 +, N C S -'
_chemical_formula_weight     173.28
_chemical_melting_point     ?
_symmetry_cell_setting     orthorhombic
_symmetry_space_group_name_H-M     'P b c a'
_symmetry_space_group_name_Hall     '-P 2ac 2ab'
loop_
    _symmetry_equiv_pos_as_xyz
    'x, y, z'
    '-x+1/2, -y, z+1/2'
    '-x, y+1/2, -z+1/2'
    'x+1/2, -y+1/2, -z'
    '-x, -y, -z'
    'x-1/2, y, -z-1/2'
    'x, -y-1/2, z-1/2'
    '-x-1/2, y-1/2, z'
_cell_length_a     8.590(3)
_cell_length_b     12.885(5)
_cell_length_c     17.237(7)
_cell_angle_alpha     90.00
_cell_angle_beta     90.00
_cell_angle_gamma     90.00
_cell_volume     1907.8(13)
_cell_formula_units_Z     8
_cell_measurement_reflns_used     2210
_cell_measurement_theta_min     3.0
_cell_measurement_theta_max     25.0
_cell_measurement_temperature     298(2)
_exptl_crystal_description     block
_exptl_crystal_colour     colourless
_exptl_crystal_size_max     0.50
_exptl_crystal_size_mid     0.50
_exptl_crystal_size_min     0.25
_exptl_crystal_density_diffrn     1.207
_exptl_crystal_density_meas     ?
_exptl_crystal_density_method     'not measured'
_exptl_crystal_F_000     752
_exptl_absorpt_coefficient_mu     0.285
_exptl_absorpt_correction_type     multi-scan
_exptl_absorpt_process_details     '(SADABS; Bruker, 2000)'
_exptl_absorpt_correction_T_min     0.8704
_exptl_absorpt_correction_T_max     0.9321
_exptl_special_details     ?
_diffrn_ambient_temperature     298(2)
_diffrn_radiation_type     MoK\a
_diffrn_radiation_wavelength     0.71073
_diffrn_radiation_source     'fine-focus sealed tube'
_diffrn_radiation_monochromator     graphite
_diffrn_measurement_device_type     'Bruker SMART APEX CCD area-detector'
_diffrn_measurement_method     '\w scan'
_diffrn_detector_area_resol_mean     83.66
_diffrn_reflns_number     10172
_diffrn_reflns_av_R_equivalents     0.0279
_diffrn_reflns_av_sigmaI/netI     0.0219
_diffrn_reflns_theta_min     3.0
_diffrn_reflns_theta_max     25.0
_diffrn_reflns_theta_full     25.00
_diffrn_measured_fraction_theta_max     0.999
_diffrn_measured_fraction_theta_full     0.999
_diffrn_reflns_limit_h_min     -10
_diffrn_reflns_limit_h_max     10
_diffrn_reflns_limit_k_min     -15
_diffrn_reflns_limit_k_max     12
_diffrn_reflns_limit_l_min     -20
_diffrn_reflns_limit_l_max     18
_diffrn_standards_number     0
_diffrn_standards_interval_count     0
_diffrn_standards_interval_time     0
_diffrn_standards_decay_%     0
_refine_special_details
;
Refinement of <i>F</i>^2^ against ALL reflections. The weighted <i>R</i>-factor
<i>wR</i> and goodness of fit <i>S</i> are based on <i>F</i>^2^, conventional
<i>R</i>-factors <i>R</i> are based on <i>F</i>, with <i>F</i> set to zero for
negative <i>F</i>^2^. The threshold expression of <i>F</i>^2^ >
\s(<i>F</i>^2^) is used only for calculating <i>R</i>-factors(gt) <i>etc</i>.
and is not relevant to the choice of reflections for refinement.
<i>R</i>-factors based on <i>F</i>^2^ are statistically about twice as large
as those based on <i>F</i>, and <i>R</i>- factors based on ALL data will be
even larger.
;
_reflns_number_total     1685
_reflns_number_gt     1449
_reflns_threshold_expression     I>2\s(I)
_refine_ls_structure_factor_coef     Fsqd
_refine_ls_matrix_type     full
_refine_ls_R_factor_all     0.0535
_refine_ls_R_factor_gt     0.0451
_refine_ls_wR_factor_gt     0.1072
_refine_ls_wR_factor_ref     0.1116
_refine_ls_goodness_of_fit_ref     1.136
_refine_ls_restrained_S_all     1.136
_refine_ls_number_reflns     1685
_refine_ls_number_parameters     100
_refine_ls_number_restraints     0
_refine_ls_hydrogen_treatment     constr
_refine_ls_weighting_scheme     calc
_refine_ls_weighting_details
         'calc w=1/[\s^2^(Fo^2^)+(0.0510P)^2^+0.6001P] where P=(Fo^2^+2Fc^2^)/3'
_atom_sites_solution_hydrogens     geom
_atom_sites_solution_primary     direct
_atom_sites_solution_secondary     difmap
_refine_ls_shift/su_max     0.001
_refine_ls_shift/su_mean     0.000
_refine_diff_density_max     0.252
_refine_diff_density_min     -0.157
_refine_ls_extinction_method     none
_refine_ls_extinction_coef     ?
loop_
    _atom_type_symbol
    _atom_type_description
    _atom_type_scat_dispersion_real
    _atom_type_scat_dispersion_imag
    _atom_type_scat_source
    'C' 'C' 0.0033 0.0016
                         'International Tables Vol C Tables 4.2.6.8 and 6.1.1.4'
    'H' 'H' 0.0000 0.0000
                         'International Tables Vol C Tables 4.2.6.8 and 6.1.1.4'
    'N' 'N' 0.0061 0.0033
                         'International Tables Vol C Tables 4.2.6.8 and 6.1.1.4'
    'S' 'S' 0.1246 0.1234
                         'International Tables Vol C Tables 4.2.6.8 and 6.1.1.4'
_computing_data_collection     'SMART (Bruker,2000)'
_computing_cell_refinement     'SAINT (Bruker, 2000)'
_computing_data_reduction     'SAINT (Bruker, 2000)'
_computing_structure_solution     'SHELXTL (Sheldrick, 2008)'
_computing_structure_refinement     'SHELXTL (Sheldrick, 2008)'
_computing_molecular_graphics     'PLATON (Spek, 2009)'
_computing_publication_material
     'SHELXTL (Sheldrick, 2008), PARST (Nardelli, 1995) and PLATON (Spek, 2009)'
loop_
    _atom_site_type_symbol
    _atom_site_label
    _atom_site_fract_x
    _atom_site_fract_y
    _atom_site_fract_z
    _atom_site_U_iso_or_equiv
    _atom_site_adp_type
    _atom_site_calc_flag
    _atom_site_refinement_flags
    _atom_site_occupancy
    _atom_site_symmetry_multiplicity
    _atom_site_disorder_assembly
    _atom_site_disorder_group
    N N1 0.87938(18) 0.27887(13) 0.03084(9) 0.0437(4) Uani d . 1 1 . .
    H H1A 0.9431 0.3073 0.0637 0.052 Uiso d R 1 1 . .
    H H1B 0.8343 0.3242 0.0065 0.052 Uiso d R 1 1 . .
    H H1C 0.9375 0.2357 -0.0090 0.052 Uiso d R 1 1 . .
    N N2 0.55776(18) 0.33551(13) 0.07851(9) 0.0436(4) Uani d . 1 1 . .
    H H2A 0.6130 0.3926 0.0516 0.052 Uiso d R 1 1 . .
    H H2B 0.4757 0.3638 0.1112 0.052 Uiso d R 1 1 . .
    C C1 0.7706(2) 0.20856(14) 0.07357(10) 0.0354(4) Uani d . 1 1 . .
    H H1D 0.7077 0.1708 0.0355 0.043 Uiso calc R 1 1 . .
    C C2 0.8674(2) 0.13050(15) 0.11858(12) 0.0433(5) Uani d . 1 1 . .
    H H2C 0.9300 0.0902 0.0827 0.052 Uiso calc R 1 1 . .
    H H2D 0.9374 0.1671 0.1532 0.052 Uiso calc R 1 1 . .
    C C3 0.7648(3) 0.05792(16) 0.16548(12) 0.0493(5) Uani d . 1 1 . .
    H H3A 0.7022 0.0162 0.1305 0.059 Uiso calc R 1 1 . .
    H H3B 0.8297 0.0114 0.1957 0.059 Uiso calc R 1 1 . .
    C C4 0.6591(3) 0.11804(17) 0.21932(12) 0.0513(5) Uani d . 1 1 . .
    H H4A 0.7213 0.1539 0.2579 0.062 Uiso calc R 1 1 . .
    H H4B 0.5904 0.0703 0.2462 0.062 Uiso calc R 1 1 . .
    C C5 0.5629(2) 0.19625(16) 0.17426(11) 0.0463(5) Uani d . 1 1 . .
    H H5A 0.5010 0.2366 0.2104 0.056 Uiso calc R 1 1 . .
    H H5B 0.4919 0.1593 0.1403 0.056 Uiso calc R 1 1 . .
    C C6 0.6618(2) 0.26985(14) 0.12574(10) 0.0371(4) Uani d . 1 1 . .
    H H6A 0.7235 0.3141 0.1603 0.045 Uiso calc R 1 1 . .
    S S1 0.15812(8) 0.37823(5) 0.14873(3) 0.0610(2) Uani d . 1 1 . .
    N N3 0.2362(3) 0.53658(16) 0.04577(11) 0.0678(6) Uani d . 1 1 . .
    C C7 0.2023(2) 0.47221(16) 0.08883(11) 0.0443(5) Uani d . 1 1 . .
loop_
    _atom_site_aniso_label
    _atom_site_aniso_U_11
    _atom_site_aniso_U_22
    _atom_site_aniso_U_33
    _atom_site_aniso_U_12
    _atom_site_aniso_U_13
    _atom_site_aniso_U_23
    N1 0.0428(9) 0.0436(9) 0.0446(9) 0.0029(7) 0.0051(7) 0.0088(7)
    N2 0.0366(8) 0.0421(9) 0.0520(10) 0.0063(7) 0.0000(7) 0.0027(7)
    C1 0.0349(9) 0.0353(10) 0.0361(9) -0.0039(8) 0.0002(7) 0.0009(8)
    C2 0.0421(11) 0.0409(11) 0.0469(11) 0.0055(9) 0.0019(9) 0.0032(9)
    C3 0.0586(13) 0.0400(11) 0.0493(11) 0.0026(10) 0.0020(10) 0.0085(9)
    C4 0.0582(13) 0.0522(13) 0.0435(11) -0.0042(10) 0.0079(10) 0.0075(9)
    C5 0.0408(10) 0.0531(12) 0.0451(10) -0.0008(9) 0.0078(8) -0.0006(9)
    C6 0.0366(10) 0.0366(10) 0.0383(9) -0.0002(8) -0.0025(8) -0.0029(8)
    S1 0.0708(4) 0.0589(4) 0.0535(4) -0.0088(3) 0.0002(3) 0.0116(3)
    N3 0.0815(15) 0.0521(12) 0.0697(12) 0.0012(11) 0.0043(11) 0.0167(11)
    C7 0.0420(11) 0.0442(12) 0.0467(11) 0.0070(9) -0.0023(9) -0.0063(10)
_geom_special_details
;
 All esds (except the esd in the dihedral angle between two l.s. planes)
 are estimated using the full covariance matrix.  The cell esds are taken
 into account individually in the estimation of esds in distances, angles
 and torsion angles; correlations between esds in cell parameters are only
 used when they are defined by crystal symmetry.  An approximate (isotropic)
 treatment of cell esds is used for estimating esds involving l.s. planes.
;
loop_
    _geom_bond_atom_site_label_1
    _geom_bond_atom_site_label_2
    _geom_bond_site_symmetry_2
    _geom_bond_distance
    _geom_bond_publ_flag
    N1 C1 . 1.495(2) ?
    N1 H1A . 0.8682 ?
    N1 H1B . 0.8173 ?
    N1 H1C . 1.0147 ?
    N2 C6 . 1.475(2) ?
    N2 H2A . 0.9911 ?
    N2 H2B . 0.9740 ?
    C1 C2 . 1.518(3) ?
    C1 C6 . 1.519(2) ?
    C1 H1D . 0.9800 ?
    C2 C3 . 1.518(3) ?
    C2 H2C . 0.9700 ?
    C2 H2D . 0.9700 ?
    C3 C4 . 1.512(3) ?
    C3 H3A . 0.9700 ?
    C3 H3B . 0.9700 ?
    C4 C5 . 1.517(3) ?
    C4 H4A . 0.9700 ?
    C4 H4B . 0.9700 ?
    C5 C6 . 1.523(3) ?
    C5 H5A . 0.9700 ?
    C5 H5B . 0.9700 ?
    C6 H6A . 0.9800 ?
    S1 C7 . 1.636(2) ?
    N3 C7 . 1.150(3) ?
loop_
    _geom_angle_atom_site_label_1
    _geom_angle_atom_site_label_2
    _geom_angle_atom_site_label_3
    _geom_angle_site_symmetry_1
    _geom_angle_site_symmetry_3
    _geom_angle
    _geom_angle_publ_flag
    C1 N1 H1A . . 109.2 ?
    C1 N1 H1B . . 112.9 ?
    H1A N1 H1B . . 109.4 ?
    C1 N1 H1C . . 108.0 ?
    H1A N1 H1C . . 111.2 ?
    H1B N1 H1C . . 106.1 ?
    C6 N2 H2A . . 113.2 ?
    C6 N2 H2B . . 109.5 ?
    H2A N2 H2B . . 109.9 ?
    N1 C1 C2 . . 108.11(15) ?
    N1 C1 C6 . . 111.17(15) ?
    C2 C1 C6 . . 112.27(15) ?
    N1 C1 H1D . . 108.4 ?
    C2 C1 H1D . . 108.4 ?
    C6 C1 H1D . . 108.4 ?
    C3 C2 C1 . . 111.24(17) ?
    C3 C2 H2C . . 109.4 ?
    C1 C2 H2C . . 109.4 ?
    C3 C2 H2D . . 109.4 ?
    C1 C2 H2D . . 109.4 ?
    H2C C2 H2D . . 108.0 ?
    C4 C3 C2 . . 111.09(17) ?
    C4 C3 H3A . . 109.4 ?
    C2 C3 H3A . . 109.4 ?
    C4 C3 H3B . . 109.4 ?
    C2 C3 H3B . . 109.4 ?
    H3A C3 H3B . . 108.0 ?
    C3 C4 C5 . . 110.68(17) ?
    C3 C4 H4A . . 109.5 ?
    C5 C4 H4A . . 109.5 ?
    C3 C4 H4B . . 109.5 ?
    C5 C4 H4B . . 109.5 ?
    H4A C4 H4B . . 108.1 ?
    C4 C5 C6 . . 113.01(16) ?
    C4 C5 H5A . . 109.0 ?
    C6 C5 H5A . . 109.0 ?
    C4 C5 H5B . . 109.0 ?
    C6 C5 H5B . . 109.0 ?
    H5A C5 H5B . . 107.8 ?
    N2 C6 C1 . . 110.14(15) ?
    N2 C6 C5 . . 108.79(15) ?
    C1 C6 C5 . . 110.16(15) ?
    N2 C6 H6A . . 109.2 ?
    C1 C6 H6A . . 109.2 ?
    C5 C6 H6A . . 109.2 ?
    N3 C7 S1 . . 178.2(2) ?
loop_
    _geom_torsion_atom_site_label_1
    _geom_torsion_atom_site_label_2
    _geom_torsion_atom_site_label_3
    _geom_torsion_atom_site_label_4
    _geom_torsion_site_symmetry_1
    _geom_torsion_site_symmetry_2
    _geom_torsion_site_symmetry_3
    _geom_torsion_site_symmetry_4
    _geom_torsion
    _geom_torsion_publ_flag
    N1 C1 C2 C3 . . . . 178.41(15) ?
    C6 C1 C2 C3 . . . . 55.4(2) ?
    C1 C2 C3 C4 . . . . -56.1(2) ?
    C2 C3 C4 C5 . . . . 55.6(2) ?
    C3 C4 C5 C6 . . . . -55.2(2) ?
    N1 C1 C6 N2 . . . . 65.36(19) ?
    C2 C1 C6 N2 . . . . -173.39(15) ?
    N1 C1 C6 C5 . . . . -174.63(15) ?
    C2 C1 C6 C5 . . . . -53.4(2) ?
    C4 C5 C6 N2 . . . . 174.46(16) ?
    C4 C5 C6 C1 . . . . 53.6(2) ?
loop_
    _geom_hbond_atom_site_label_D
    _geom_hbond_atom_site_label_H
    _geom_hbond_atom_site_label_A
    _geom_hbond_site_symmetry_A
    _geom_hbond_distance_DH
    _geom_hbond_distance_HA
    _geom_hbond_distance_DA
    _geom_hbond_angle_DHA
    N1 H1A S1 1_655 0.87 2.53 3.3914(19) 172.1
    N1 H1B N3 5_665 0.82 2.10 2.895(3) 165.8
    N1 H1C N2 4_555 1.01 1.83 2.841(2) 174.9
    N2 H2A N3 5_665 0.99 2.31 3.231(3) 154.6
    N2 H2B S1 . 0.97 2.81 3.681(2) 149.4
_iucr_refine_instructions_details
;
TITL bobx117m in Pbca
CELL  0.71073    8.5900   12.8850   17.2370    90.000    90.000    90.000
ZERR  8           0.0030    0.0050    0.0070     0.000     0.000     0.000
LATT   1
SYMM     0.50000 - X ,            - Y ,    0.50000 + Z
SYMM     0.50000 + X ,    0.50000 - Y ,            - Z
SYMM             - X ,    0.50000 + Y ,    0.50000 - Z
SFAC  C  H  N  S
UNIT    56  120  24   8
L.S. 8
FMAP 2
PLAN 20
ACTA
BOND $H
eqiv $1 x+1, y, z
eqiv $2 1-x, 1-y, -z
eqiv $3 x+1/2, -y+1/2, -z
htab N1 S1_$1
htab N1 N3_$2
htab N1 N2_$3
htab N2 N3_$2
htab N2 S1
CONF
WGHT    0.051000    0.600100
FVAR      10.02379
N1    3    0.879383    0.278870    0.030840    11.00000    0.04282    0.04360 =
         0.04456    0.00884    0.00506    0.00288
AFIX   3
H1A   2    0.943076    0.307336    0.063653    11.00000   -1.20000
H1B   2    0.834260    0.324208    0.006471    11.00000   -1.20000
H1C   2    0.937484    0.235711   -0.008987    11.00000   -1.20000
AFIX   0
N2    3    0.557760    0.335506    0.078510    11.00000    0.03662    0.04212 =
         0.05203    0.00268   -0.00002    0.00629
AFIX   3
H2A   2    0.612958    0.392617    0.051551    11.00000   -1.20000
H2B   2    0.475653    0.363839    0.111226    11.00000   -1.20000
AFIX   0
C1    1    0.770603    0.208557    0.073566    11.00000    0.03491    0.03526 =
         0.03615    0.00092    0.00019   -0.00389
AFIX  13
H1D   2    0.707670    0.170782    0.035468    11.00000   -1.20000
AFIX   0
C2    1    0.867400    0.130497    0.118585    11.00000    0.04210    0.04086 =
         0.04687    0.00321    0.00190    0.00550
AFIX  23
H2C   2    0.929987    0.090232    0.082696    11.00000   -1.20000
H2D   2    0.937417    0.167118    0.153224    11.00000   -1.20000
AFIX   0
C3    1    0.764786    0.057921    0.165479    11.00000    0.05865    0.03998 =
         0.04929    0.00849    0.00199    0.00260
AFIX  23
H3A   2    0.702202    0.016203    0.130528    11.00000   -1.20000
H3B   2    0.829700    0.011409    0.195669    11.00000   -1.20000
AFIX   0
C4    1    0.659105    0.118045    0.219321    11.00000    0.05824    0.05223 =
         0.04346    0.00747    0.00789   -0.00420
AFIX  23
H4A   2    0.721320    0.153945    0.257861    11.00000   -1.20000
H4B   2    0.590388    0.070344    0.246203    11.00000   -1.20000
AFIX   0
C5    1    0.562905    0.196253    0.174261    11.00000    0.04076    0.05310 =
         0.04510   -0.00059    0.00778   -0.00076
AFIX  23
H5A   2    0.500998    0.236555    0.210419    11.00000   -1.20000
H5B   2    0.491876    0.159304    0.140334    11.00000   -1.20000
AFIX   0
C6    1    0.661790    0.269846    0.125736    11.00000    0.03658    0.03658 =
         0.03828   -0.00292   -0.00247   -0.00020
AFIX  13
H6A   2    0.723476    0.314063    0.160304    11.00000   -1.20000
AFIX   0
S1    4    0.158120    0.378234    0.148734    11.00000    0.07078    0.05890 =
         0.05345    0.01156    0.00017   -0.00880
N3    3    0.236190    0.536585    0.045772    11.00000    0.08151    0.05206 =
         0.06974    0.01672    0.00433    0.00120
C7    1    0.202337    0.472212    0.088827    11.00000    0.04200    0.04425 =
         0.04670   -0.00628   -0.00225    0.00699
HKLF 4
REM  bobx117m in Pbca
REM R1 =  0.0451 for   1449 Fo > 4sig(Fo)  and  0.0535 for all   1685 data
REM    100 parameters refined using      0 restraints
END
WGHT      0.0557      0.6591
REM Highest difference peak  0.252,  deepest hole -0.157,  1-sigma level  0.046
Q1    1   0.2272  0.4252  0.1478  11.00000  0.05    0.25
Q2    1   0.0758  0.4223  0.1517  11.00000  0.05    0.25
Q3    1   0.2425  0.4009  0.1766  11.00000  0.05    0.24
Q4    1   0.1514  0.3411  0.1107  11.00000  0.05    0.21
Q5    1   0.1173  0.4339  0.1346  11.00000  0.05    0.21
Q6    1   0.1506  0.5013  0.0542  11.00000  0.05    0.20
Q7    1   0.1418  0.4217  0.1082  11.00000  0.05    0.19
Q8    1   0.2502  0.5392  0.0795  11.00000  0.05    0.18
Q9    1   0.6893  0.2340  0.0928  11.00000  0.05    0.17
Q10   1   0.2520  0.5803  0.0165  11.00000  0.05    0.17
;
