# Supplementary material for: 2-Amino­cyclo­hexan-1-aminium thio­cyanate
Source: Acta Crystallogr Sect E Struct Rep Online. 2012 May 16;68(Pt 6):o1732. doi: 10.1107/S1600536812020879 (PMC3379321; doi:10.1107/S1600536812020879)
Supplement: Supplementary file 2 [file e-68-o1732-Isup2.hkl]

#
# h,k,l, Fc-squared, Fo-squared, sigma(Fo-squared) and status flag
#
data_I
_shelx_title ' I         P b c a      R = 0.04'
_shelx_refln_list_code          4
_shelx_F_calc_maximum      160.20
_exptl_crystal_F_000       752.00
_reflns_d_resolution_high  0.8409
 
loop_
 _symmetry_equiv_pos_as_xyz
 'x, y, z'
 '-x+1/2, -y, z+1/2'
 'x+1/2, -y+1/2, -z'
 '-x, y+1/2, -z+1/2'
 '-x, -y, -z'
 'x-1/2, y, -z-1/2'
 '-x-1/2, y-1/2, z'
 'x, -y-1/2, z-1/2'
 
_cell_length_a     8.5900
_cell_length_b    12.8850
_cell_length_c    17.2370
_cell_angle_alpha  90.000
_cell_angle_beta   90.000
_cell_angle_gamma  90.000
 
_shelx_F_squared_multiplier     1.000
 
loop_
 _refln_index_h
 _refln_index_k
 _refln_index_l
 _refln_F_squared_calc
 _refln_F_squared_meas
 _refln_F_squared_sigma
 _refln_observed_status
   2   0   0    22170.17    24654.17    493.23 o
   4   0   0     1397.79     1304.18     22.58 o
   6   0   0      189.83      186.17     16.85 o
   8   0   0        1.75        4.66      4.56 o
  10   0   0      413.19      466.48     18.07 o
   2   1   0     6318.16     7382.34     61.94 o
   4   1   0      322.08      230.84      5.21 o
   6   1   0      346.39      326.22      7.66 o
   8   1   0      880.24      892.11     17.02 o
  10   1   0      552.19      603.82     14.44 o
   0   2   0     6402.47     6293.35    118.35 o
   2   2   0     8389.39     9163.33    130.13 o
   4   2   0     2023.81     2064.19     23.15 o
   6   2   0        1.11        5.56      3.82 o
   8   2   0        2.78        8.60      3.24 o
  10   2   0       80.47       85.87      6.23 o
   2   3   0     5254.54     5397.90     89.94 o
   4   3   0     1050.99      961.63     14.83 o
   6   3   0      213.94      176.66      5.76 o
   8   3   0       16.23       18.55      3.66 o
  10   3   0        6.51        8.85      4.33 o
   0   4   0     2406.05     2592.19     53.29 o
   2   4   0      858.35      970.19     17.70 o
   4   4   0     3374.94     3353.32     35.64 o
   6   4   0     1189.41     1135.43     16.96 o
   8   4   0       11.43       14.70      3.46 o
   2   5   0     2290.58     2262.48     35.52 o
   4   5   0        0.24        6.51      7.81 o
   6   5   0       80.20       71.11      4.74 o
   8   5   0        0.85        6.48      3.75 o
   0   6   0      202.48      177.91      9.02 o
   2   6   0      412.13      472.58     11.82 o
   4   6   0      511.70      502.44     13.92 o
   6   6   0      188.81      166.80      6.96 o
   8   6   0      200.94      189.36      8.43 o
   2   7   0      602.16      555.55     11.32 o
   4   7   0     2132.60     2042.34     36.57 o
   6   7   0      242.49      238.29      8.58 o
   8   7   0      155.28      159.70      8.01 o
   0   8   0     1441.70     1417.16     36.77 o
   2   8   0      269.30      262.67      7.73 o
   4   8   0     2915.57     3032.74     59.36 o
   6   8   0     1916.96     1946.67     36.86 o
   8   8   0       19.31       15.34      7.89 o
   2   9   0      318.28      315.44      8.88 o
   4   9   0     1004.13     1053.17     30.47 o
   6   9   0       55.69       46.87      4.89 o
   8   9   0        0.68        7.81      6.05 o
   0  10   0        1.64        7.57      4.41 o
   2  10   0       29.05       29.69      4.81 o
   4  10   0       90.21       90.40     10.27 o
   6  10   0        2.29        1.62      5.11 o
   2  11   0      286.52      302.77     11.60 o
   4  11   0      304.05      301.12     10.41 o
   6  11   0        3.85        2.72     14.81 o
   0  12   0     2399.38     2396.38     60.48 o
   2  12   0      921.07      932.13     22.89 o
   4  12   0       94.24       99.73      7.35 o
   6  12   0       54.13       52.46     10.30 o
   2  13   0       58.42       39.98      6.03 o
   4  13   0        2.66        4.95      3.96 o
   0  14   0        3.16        1.89      6.38 o
   2  14   0        0.06        4.38      4.46 o
   4  14   0        0.80       -2.94      4.77 o
   2  15   0      134.27      132.93     10.69 o
   1   1   1       88.70      131.07      1.48 o
   2   1   1     4388.49     4948.80     31.30 o
   3   1   1     3094.54     3405.39     21.42 o
   4   1   1     1355.77     1341.65     10.63 o
   5   1   1      606.26      572.91      6.89 o
   6   1   1        7.54       14.44      1.77 o
   7   1   1        7.95       13.17      2.15 o
   8   1   1        8.01        9.06      2.39 o
   9   1   1        1.14        5.74      2.56 o
  10   1   1        9.80       14.78      3.19 o
   0   2   1      281.82      220.48      4.31 o
   1   2   1     5654.41     6082.89     46.98 o
   2   2   1       32.99       29.33      1.16 o
   3   2   1      293.47      289.46      3.46 o
   4   2   1      632.79      577.26      6.45 o
   5   2   1     1161.10     1194.96     10.41 o
   6   2   1      668.85      622.40      7.92 o
   7   2   1       25.93       26.56      2.36 o
   8   2   1       67.13       67.32      3.43 o
   9   2   1       28.39       34.86      3.16 o
  10   2   1        0.89        5.25      2.93 o
   1   3   1      174.74      193.86      3.71 o
   2   3   1      997.16     1043.49     16.72 o
   3   3   1      136.89      123.68      2.64 o
   4   3   1      139.95      117.60      2.46 o
   5   3   1      186.48      178.65      2.81 o
   6   3   1      143.98      127.28      3.83 o
   7   3   1      454.07      402.52      6.75 o
   8   3   1      123.41      126.51      4.25 o
   9   3   1       16.27       19.46      2.84 o
  10   3   1        0.18       -1.08      2.95 o
   0   4   1      300.12      279.67      6.93 o
   1   4   1      223.56      194.82      4.77 o
   2   4   1      602.99      626.92      9.13 o
   3   4   1     1675.13     1829.51     19.01 o
   4   4   1       29.86       34.39      1.73 o
   5   4   1      260.77      258.82      4.23 o
   6   4   1        0.44        1.63      1.75 o
   7   4   1       72.51       64.93      3.08 o
   8   4   1       16.86       20.30      2.66 o
   9   4   1        0.95        3.57      2.67 o
   1   5   1       83.37       67.94      2.22 o
   2   5   1      852.54      837.60     13.35 o
   3   5   1       99.62       83.95      3.54 o
   4   5   1       75.30       83.55      2.92 o
   5   5   1      230.03      217.35      4.22 o
   6   5   1      133.85      115.92      4.70 o
   7   5   1       20.05       20.53      2.49 o
   8   5   1       39.78       36.70      3.09 o
   9   5   1       69.46       60.98      6.18 o
   0   6   1     2045.09     2037.87     32.39 o
   1   6   1     2118.46     2101.89     19.54 o
   2   6   1      185.80      176.61      4.81 o
   3   6   1      829.69      849.27     12.89 o
   4   6   1      203.57      179.51      5.68 o
   5   6   1     2008.68     1954.86     19.92 o
   6   6   1       55.03       51.17      3.06 o
   7   6   1        3.51        5.69      2.48 o
   8   6   1        6.27       10.62      3.17 o
   9   6   1      120.74      127.53      6.57 o
   1   7   1      275.81      297.11      5.82 o
   2   7   1      807.41      813.83     12.81 o
   3   7   1      493.41      464.45     10.91 o
   4   7   1       92.62       92.74      4.56 o
   5   7   1      926.66      902.44     13.34 o
   6   7   1       25.47       31.70      4.32 o
   7   7   1       10.70        8.24      2.62 o
   8   7   1       24.80       41.50      4.20 o
   9   7   1        0.53       12.22      4.29 o
   0   8   1        3.25       -0.57      2.57 o
   1   8   1        0.91        1.59      1.74 o
   2   8   1       73.14       64.89      2.90 o
   3   8   1       93.97       88.08      8.91 o
   4   8   1      148.26      132.48      5.53 o
   5   8   1      816.29      763.24     18.55 o
   6   8   1       49.82       40.47      3.14 o
   7   8   1        1.93        5.34      3.13 o
   8   8   1       72.32       75.94      5.13 o
   1   9   1      529.86      535.34     10.05 o
   2   9   1      254.23      255.27      5.61 o
   3   9   1       31.47       28.49      2.84 o
   4   9   1      297.72      280.34      8.07 o
   5   9   1      100.45      110.28      5.01 o
   6   9   1       93.46       91.83      5.00 o
   7   9   1        4.11       10.41      3.36 o
   8   9   1       51.39       57.48      5.42 o
   0  10   1      520.18      523.16     14.53 o
   1  10   1      189.72      172.22      5.74 o
   2  10   1      163.07      162.12      5.20 o
   3  10   1        7.42        6.15      2.34 o
   4  10   1       62.19       61.30      4.63 o
   5  10   1        7.30       16.69      3.45 o
   6  10   1      113.90      131.59      6.99 o
   7  10   1       83.18       89.08      8.89 o
   1  11   1       29.64       31.32      3.30 o
   2  11   1      328.99      324.28      8.50 o
   3  11   1       16.14       15.09      3.48 o
   4  11   1      147.67      140.02      5.23 o
   5  11   1        0.26        7.22      3.81 o
   6  11   1        0.19        1.40      5.29 o
   7  11   1        0.79        3.87      6.01 o
   0  12   1        2.83        2.57      4.85 o
   1  12   1       89.84       91.83      6.02 o
   2  12   1       51.98       57.29      4.41 o
   3  12   1       75.24       79.93      4.84 o
   4  12   1       25.19       33.45      3.68 o
   5  12   1       69.84       70.04      4.09 o
   6  12   1       11.49       14.10      4.82 o
   1  13   1      106.34      108.58      5.65 o
   2  13   1        5.54       11.01      3.35 o
   3  13   1       72.21       70.13      4.89 o
   4  13   1       61.36       68.21      4.22 o
   5  13   1       26.03       38.10      3.55 o
   0  14   1      131.64      135.42      9.02 o
   1  14   1      341.58      337.67      9.64 o
   2  14   1        2.00        1.99      4.01 o
   3  14   1       55.10       54.80      4.76 o
   4  14   1        7.59       18.40      4.14 o
   1  15   1        9.63       16.64      3.78 o
   2  15   1        0.51        4.13      3.63 o
   1   0   2     4009.58     3801.94     73.11 o
   2   0   2      279.11      307.51      3.61 o
   3   0   2     3168.91     3737.16     30.05 o
   4   0   2      304.59      329.92      5.27 o
   5   0   2     2267.06     2221.57     22.22 o
   6   0   2      775.08      725.26     12.18 o
   7   0   2      252.46      231.49     11.55 o
   8   0   2       64.02       71.35      4.89 o
   9   0   2       50.46       47.46      4.73 o
  10   0   2       21.03       27.09      4.65 o
   1   1   2      200.20      181.26      1.93 o
   2   1   2     8339.99     8515.66     50.33 o
   3   1   2     5482.86     5909.59     32.66 o
   4   1   2      346.98      374.39      3.71 o
   5   1   2        8.10       12.28      1.30 o
   6   1   2      162.49      159.83      3.78 o
   7   1   2      262.07      237.67      5.09 o
   8   1   2        0.95        0.66      2.19 o
   9   1   2      235.15      213.07      5.73 o
  10   1   2       16.51       19.09      3.22 o
   0   2   2     1379.94     1228.40     16.63 o
   1   2   2    12321.99    13882.53     86.05 o
   2   2   2       58.52       82.94      1.51 o
   3   2   2      150.78      140.04      2.16 o
   4   2   2      846.71      850.33      6.84 o
   5   2   2       46.09       47.48      1.59 o
   6   2   2        2.33        6.11      1.67 o
   7   2   2       55.85       46.74      2.68 o
   8   2   2       83.20       78.57      3.63 o
   9   2   2        0.56        7.20      2.57 o
  10   2   2        2.79        2.83      3.06 o
   1   3   2     4520.04     5044.70     34.62 o
   2   3   2       47.08       20.24      1.31 o
   3   3   2     4843.38     5103.50     35.51 o
   4   3   2      373.87      331.07      4.51 o
   5   3   2      160.52      156.72      3.50 o
   6   3   2        3.98        4.01      1.63 o
   7   3   2      257.46      239.94      5.15 o
   8   3   2      142.01      140.13      4.44 o
   9   3   2      199.77      193.57      5.53 o
   0   4   2     8291.70     8915.20     98.32 o
   1   4   2     2373.90     2576.34     23.98 o
   2   4   2     2910.90     3155.68     26.63 o
   3   4   2        7.13       20.24      2.96 o
   4   4   2      253.58      255.67      4.08 o
   5   4   2     1461.62     1529.08     13.70 o
   6   4   2       95.80       98.78      3.41 o
   7   4   2      186.22      187.79      5.01 o
   8   4   2       45.58       42.18      3.20 o
   9   4   2       33.32       36.62      3.80 o
   1   5   2       47.70       50.67      2.12 o
   2   5   2       19.32       27.78      2.14 o
   3   5   2     2513.42     2639.44     26.21 o
   4   5   2      686.82      692.05      8.27 o
   5   5   2        1.19        6.82      1.83 o
   6   5   2        0.09       -1.41      1.80 o
   7   5   2      817.55      810.49     11.08 o
   8   5   2       20.80       17.17      3.21 o
   9   5   2       58.14       77.57      4.77 o
   0   6   2      429.29      513.67     11.72 o
   1   6   2      171.66      180.50      3.81 o
   2   6   2       60.69       55.14      2.87 o
   3   6   2      979.19     1048.81     14.90 o
   4   6   2      115.87      115.16      4.01 o
   5   6   2      156.52      191.16      4.41 o
   6   6   2        0.14        0.19      1.91 o
   7   6   2        3.12        4.49      2.26 o
   8   6   2       17.92       16.45      3.44 o
   9   6   2        0.04        5.39      4.70 o
   1   7   2     1234.74     1316.68     15.35 o
   2   7   2      819.03      874.77     11.60 o
   3   7   2       75.33       68.60      3.64 o
   4   7   2      100.93      102.70      4.05 o
   5   7   2      164.44      162.67      4.66 o
   6   7   2       12.09       15.22      2.42 o
   7   7   2       65.28       70.58      5.29 o
   8   7   2       52.93       50.08      4.33 o
   9   7   2       67.52       73.08      5.32 o
   0   8   2      364.03      345.45     10.39 o
   1   8   2     1377.55     1330.58     16.95 o
   2   8   2      119.10      121.36      3.71 o
   3   8   2       11.16       19.06      4.28 o
   4   8   2       47.34       44.50      3.81 o
   5   8   2       87.95       77.91      4.19 o
   6   8   2      158.97      145.56      5.71 o
   7   8   2       50.01       55.26      4.40 o
   8   8   2        0.77        4.74      3.46 o
   1   9   2      303.82      299.14      7.20 o
   2   9   2        0.22        3.88      1.87 o
   3   9   2      395.56      364.87     10.75 o
   4   9   2       58.29       65.97      4.95 o
   5   9   2        1.42        2.99      2.65 o
   6   9   2       33.66       39.46      5.85 o
   7   9   2       13.06       24.79      3.70 o
   8   9   2       24.40       28.80      4.09 o
   0  10   2       57.53       65.23      5.41 o
   1  10   2        0.00       -0.43      2.18 o
   2  10   2       32.30       29.71      2.91 o
   3  10   2       39.39       41.14      3.04 o
   4  10   2       24.31       20.26      2.97 o
   5  10   2       63.14       54.63      4.27 o
   6  10   2        5.44        6.73      3.70 o
   7  10   2        0.80        5.96      3.45 o
   1  11   2      368.74      345.28     10.69 o
   2  11   2      389.51      374.59      9.17 o
   3  11   2      498.55      447.38     12.89 o
   4  11   2        3.10        9.92      2.67 o
   5  11   2       31.17       34.93      3.43 o
   6  11   2        3.80        5.17      3.91 o
   7  11   2        9.86        8.84      4.38 o
   0  12   2        3.83        7.51      4.02 o
   1  12   2       89.98       87.98      5.24 o
   2  12   2       70.32       68.75      4.57 o
   3  12   2       10.40       12.34      3.02 o
   4  12   2       46.97       51.84      3.53 o
   5  12   2       42.41       56.73      3.77 o
   6  12   2       34.14       49.75      4.70 o
   1  13   2      126.49      125.82      5.91 o
   2  13   2       96.78       96.99      5.40 o
   3  13   2      115.14      129.55      6.12 o
   4  13   2        0.05        0.79      2.79 o
   5  13   2        0.74        0.99      2.73 o
   0  14   2        9.44        4.59      4.57 o
   1  14   2      228.04      239.14      8.17 o
   2  14   2        0.68        3.49      3.37 o
   3  14   2       19.91       21.38      3.87 o
   4  14   2       41.81       55.71      4.21 o
   1  15   2       15.78       21.38      3.92 o
   1   1   3     1320.44     1526.56     10.56 o
   2   1   3     9434.53    10548.81     59.23 o
   3   1   3      842.37      763.71      5.81 o
   4   1   3      758.81      727.36      5.99 o
   5   1   3        6.13        7.65      1.57 o
   6   1   3      148.74      139.68      3.57 o
   7   1   3      167.91      152.11      4.16 o
   8   1   3        1.71        6.12      2.28 o
   9   1   3      187.31      195.08      5.49 o
  10   1   3        0.25        8.18      3.11 o
   0   2   3     7474.13     7835.95     60.46 o
   1   2   3    24437.96    27136.92    240.94 o
   2   2   3      607.66      635.20      5.16 o
   3   2   3     1055.99     1111.85      7.98 o
   4   2   3      632.08      664.62      6.05 o
   5   2   3     1241.23     1222.22      9.39 o
   6   2   3      238.16      239.36      4.69 o
   7   2   3       79.02       74.12      3.19 o
   8   2   3      268.68      268.28      5.92 o
   9   2   3       89.77       88.49      4.08 o
  10   2   3       18.42       23.30      3.79 o
   1   3   3     1171.54     1262.64      9.08 o
   2   3   3     3239.96     3590.91     24.20 o
   3   3   3      269.23      224.60      3.15 o
   4   3   3       81.53       87.50      2.14 o
   5   3   3      207.54      192.88      3.16 o
   6   3   3        0.14        0.85      1.61 o
   7   3   3       14.00       15.71      2.38 o
   8   3   3      135.34      130.14      4.64 o
   9   3   3      109.99      130.25      5.78 o
   0   4   3     1043.05     1160.53     13.53 o
   1   4   3     1991.07     2258.54     17.37 o
   2   4   3     1204.68     1206.38     11.26 o
   3   4   3     4180.79     4758.24     34.09 o
   4   4   3       58.99       61.27      2.02 o
   5   4   3        6.54       14.28      1.48 o
   6   4   3       31.68       34.53      2.39 o
   7   4   3       17.72       20.31      2.48 o
   8   4   3       18.98       18.96      3.77 o
   9   4   3       23.60       16.31      3.35 o
   1   5   3      815.29      816.39     10.03 o
   2   5   3      669.24      662.05      8.32 o
   3   5   3     4555.94     4740.83     39.57 o
   4   5   3        1.69       -0.29      2.12 o
   5   5   3       23.49       27.21      1.82 o
   6   5   3      849.38      800.39     11.16 o
   7   5   3      598.19      546.48      9.89 o
   8   5   3      129.68      112.02      5.14 o
   9   5   3       14.16       15.75      3.42 o
   0   6   3      386.83      375.66     11.82 o
   1   6   3      611.23      620.79      8.67 o
   2   6   3      997.31     1069.25     11.77 o
   3   6   3      136.24      104.22      3.68 o
   4   6   3      515.54      506.53      7.52 o
   5   6   3     2853.71     2884.81     24.97 o
   6   6   3       22.92       23.53      2.23 o
   7   6   3      371.24      363.52      8.18 o
   8   6   3        4.24        3.23      3.00 o
   9   6   3       29.38       30.79      3.74 o
   1   7   3      276.05      264.74      5.47 o
   2   7   3      833.96      830.33     11.10 o
   3   7   3     1576.44     1573.16     18.27 o
   4   7   3       20.23       25.41      4.00 o
   5   7   3       68.18       69.97      3.97 o
   6   7   3       94.08       99.09      4.29 o
   7   7   3      123.70      134.35      5.83 o
   8   7   3       23.75       29.52      4.00 o
   0   8   3        8.04       21.43      5.19 o
   1   8   3       51.31       49.96      2.75 o
   2   8   3        6.15        4.41      1.94 o
   3   8   3      530.30      499.64      8.05 o
   4   8   3      372.09      347.68      9.24 o
   5   8   3       88.27       76.43      4.10 o
   6   8   3       80.52       75.28      4.06 o
   7   8   3        6.28        9.51      3.24 o
   8   8   3       95.60      103.22      5.62 o
   1   9   3       65.75       57.23      3.35 o
   2   9   3       87.88       88.54      3.85 o
   3   9   3      286.78      253.20      7.12 o
   4   9   3      649.32      594.93     10.86 o
   5   9   3      133.44      133.98      5.30 o
   6   9   3       29.12       29.18      4.31 o
   7   9   3        0.25       -1.02      3.13 o
   8   9   3       20.07       27.06      4.06 o
   0  10   3      151.65      137.84     22.52 o
   1  10   3     1009.48      939.81     18.51 o
   2  10   3      117.21      130.89      4.97 o
   3  10   3       60.40       67.39      4.00 o
   4  10   3      220.91      206.53      5.82 o
   5  10   3      497.26      489.42     10.33 o
   6  10   3      298.03      289.82      9.45 o
   7  10   3        0.46        2.32      3.71 o
   1  11   3       58.50       53.20      3.87 o
   2  11   3      167.00      161.86      8.33 o
   3  11   3        0.59        2.09      2.56 o
   4  11   3      273.75      263.31      6.30 o
   5  11   3       53.22       56.59      3.85 o
   6  11   3        1.88        4.23      4.25 o
   0  12   3        0.58       10.40      4.13 o
   1  12   3        8.87        9.40      3.08 o
   2  12   3        4.76        9.35      3.49 o
   3  12   3       35.18       32.07      3.50 o
   4  12   3        8.90       11.21      2.71 o
   5  12   3       22.50       19.08      3.50 o
   6  12   3        0.51        1.08      4.32 o
   1  13   3      273.66      272.94     10.44 o
   2  13   3       52.67       48.16      4.81 o
   3  13   3      312.40      296.90      8.73 o
   4  13   3       86.50       86.98      5.24 o
   5  13   3        0.08        3.07      3.82 o
   0  14   3      133.10      146.03      9.28 o
   1  14   3      366.86      367.18     10.01 o
   2  14   3        3.47        4.94      7.06 o
   3  14   3        1.35       -1.57      3.67 o
   1  15   3       23.51       32.27      4.21 o
   0   0   4    25662.46    24829.45   2379.76 o
   1   0   4       42.32       74.73      2.54 o
   2   0   4     1237.93     1205.64     13.05 o
   3   0   4     4148.44     4472.21     39.37 o
   4   0   4      331.18      339.95      4.82 o
   5   0   4      788.45      734.96      9.89 o
   6   0   4      756.12      769.21     17.01 o
   7   0   4        1.80        2.48      2.70 o
   8   0   4       63.69       66.96      4.83 o
   9   0   4       57.58       53.71      4.96 o
  10   0   4      116.88      119.84      8.28 o
   1   1   4      364.86      313.53      3.44 o
   2   1   4     5601.75     6030.13     38.51 o
   3   1   4       25.41       34.43      1.17 o
   4   1   4      264.79      233.31      2.90 o
   5   1   4       42.38       40.50      1.49 o
   6   1   4       19.33       26.07      1.82 o
   7   1   4       25.40       24.62      2.26 o
   8   1   4      200.06      211.66      5.28 o
   9   1   4      114.22      113.50      4.81 o
   0   2   4       17.49       32.60      2.14 o
   1   2   4    13793.57    15567.13    102.34 o
   2   2   4       27.13       31.19      1.26 o
   3   2   4     2746.41     2918.31     18.14 o
   4   2   4       21.20       18.10      1.12 o
   5   2   4      321.91      319.06      4.47 o
   6   2   4       24.15       31.94      2.09 o
   7   2   4      148.21      141.56      4.93 o
   8   2   4       39.23       43.18      3.27 o
   9   2   4       15.83       21.47      3.39 o
   1   3   4     2224.86     2276.55     15.06 o
   2   3   4     1061.14      933.71      7.29 o
   3   3   4      707.02      682.63      6.04 o
   4   3   4      203.93      168.58      2.66 o
   5   3   4        0.11        3.16      1.21 o
   6   3   4      114.70      126.04      3.44 o
   7   3   4        7.28       11.49      2.67 o
   8   3   4        2.59        5.62      2.90 o
   9   3   4       15.57       15.03      3.35 o
   0   4   4     4546.06     4668.64     42.03 o
   1   4   4     2403.42     2541.62     18.04 o
   2   4   4      238.79      307.65      4.01 o
   3   4   4        0.02        1.11      1.21 o
   4   4   4     1199.35     1183.92     10.28 o
   5   4   4        0.20        3.66      1.28 o
   6   4   4       62.49       69.63      3.03 o
   7   4   4      162.49      139.49      5.06 o
   8   4   4      106.87      106.82      4.96 o
   9   4   4        8.07       11.27      3.29 o
   1   5   4     1375.90     1437.54     12.47 o
   2   5   4      361.92      424.33      5.17 o
   3   5   4       76.74       70.07      2.47 o
   4   5   4       42.79       56.86      2.05 o
   5   5   4        2.26        2.74      1.42 o
   6   5   4       77.06       82.66      3.79 o
   7   5   4        2.32        6.37      2.66 o
   8   5   4        0.57        3.44      2.91 o
   9   5   4       28.57       33.41      3.85 o
   0   6   4      139.35      104.45      3.71 o
   1   6   4       26.59       33.93      1.79 o
   2   6   4      517.67      560.75      6.76 o
   3   6   4        2.20        3.73      3.62 o
   4   6   4        0.00        6.56      1.50 o
   5   6   4      166.47      152.32      3.66 o
   6   6   4       49.30       45.92      2.97 o
   7   6   4       13.88       19.11      3.03 o
   8   6   4        5.68        9.58      3.80 o
   9   6   4        0.12        2.79      3.27 o
   1   7   4        3.12        2.72      1.98 o
   2   7   4      193.90      188.03      4.24 o
   3   7   4      249.76      235.78      5.60 o
   4   7   4      162.96      140.15      4.32 o
   5   7   4       24.45       26.93      2.71 o
   6   7   4      127.82      118.23      4.48 o
   7   7   4        1.41        0.88      2.91 o
   8   7   4       56.36       53.33      4.09 o
   0   8   4     1049.13      992.23     19.98 o
   1   8   4      482.70      482.85      7.58 o
   2   8   4      163.85      155.96      4.31 o
   3   8   4        0.66        4.01      1.90 o
   4   8   4      770.82      746.63     13.13 o
   5   8   4       20.41       21.11      2.74 o
   6   8   4      433.72      451.09      8.81 o
   7   8   4        0.07        3.04      3.15 o
   8   8   4        5.03        9.42      5.02 o
   1   9   4      177.38      167.90      4.85 o
   2   9   4      135.86      139.00      4.75 o
   3   9   4        2.05        3.72      2.03 o
   4   9   4      342.27      343.91      9.00 o
   5   9   4        2.81       12.51      2.73 o
   6   9   4       67.42       69.84      4.67 o
   7   9   4       31.97       26.37      4.16 o
   8   9   4        0.45        6.49      4.17 o
   0  10   4       46.44       43.79      4.72 o
   1  10   4      379.01      360.53      8.42 o
   2  10   4        3.00        0.78      2.22 o
   3  10   4      477.71      454.75      7.73 o
   4  10   4        4.99        5.23      2.51 o
   5  10   4        0.00        0.77      3.18 o
   6  10   4        4.17        7.84      3.87 o
   7  10   4       76.10       94.12      6.17 o
   1  11   4      146.17      132.70      5.29 o
   2  11   4      115.82      115.17      4.53 o
   3  11   4        6.32       10.69      2.67 o
   4  11   4       62.02       69.74      3.61 o
   5  11   4        7.34       10.93      3.34 o
   6  11   4        0.01        6.33      5.51 o
   0  12   4      330.35      284.23     15.24 o
   1  12   4       13.27       18.44      3.10 o
   2  12   4      105.49      108.83      6.37 o
   3  12   4       12.49       12.40      3.01 o
   4  12   4       46.74       48.27      4.25 o
   5  12   4      133.71      148.39      6.09 o
   6  12   4       50.04       52.24      5.32 o
   1  13   4       39.62       44.02      3.82 o
   2  13   4        0.01        4.75      3.07 o
   3  13   4       13.44       14.14      3.59 o
   4  13   4        1.23        4.70      3.21 o
   5  13   4       30.69       37.24      4.14 o
   0  14   4        0.30        0.18      3.89 o
   1  14   4       85.46      101.85      5.23 o
   2  14   4        9.61       10.55      4.17 o
   3  14   4       41.28       46.18      6.87 o
   1   1   5     1590.66     1644.67     12.57 o
   2   1   5     3730.12     3921.73     25.92 o
   3   1   5        4.00        9.04      0.99 o
   4   1   5     1306.03     1300.41      9.50 o
   5   1   5      361.60      356.69      4.03 o
   6   1   5      504.06      465.40      6.05 o
   7   1   5       76.87       76.78      3.52 o
   8   1   5      247.19      234.17      6.01 o
   9   1   5       35.71       35.34      3.68 o
   0   2   5     3137.20     3520.16     28.49 o
   1   2   5        6.42        5.47      1.03 o
   2   2   5     5685.19     6590.88     45.07 o
   3   2   5      288.12      305.34      4.31 o
   4   2   5      410.07      357.70      3.97 o
   5   2   5      253.18      276.34      3.57 o
   6   2   5     1412.10     1377.78     12.37 o
   7   2   5      116.54       99.54      3.78 o
   8   2   5        0.02        5.13      2.88 o
   9   2   5       10.56        9.77      3.29 o
   1   3   5     5724.70     6176.76     42.47 o
   2   3   5     4115.52     4290.50     28.70 o
   3   3   5     1062.10     1178.10      9.12 o
   4   3   5     3141.05     3237.91     20.66 o
   5   3   5       22.46       29.57      1.78 o
   6   3   5      433.88      424.37      7.29 o
   7   3   5       91.24       95.96      4.31 o
   8   3   5      145.99      179.32      6.01 o
   9   3   5        6.64        6.33      3.13 o
   0   4   5     1191.75     1411.80     15.05 o
   1   4   5       28.31       36.27      1.41 o
   2   4   5     2640.10     3107.87     21.88 o
   3   4   5      772.41      776.94      6.95 o
   4   4   5      484.68      523.27      5.54 o
   5   4   5      141.22      126.17      2.75 o
   6   4   5       32.31       43.06      2.82 o
   7   4   5      240.43      219.74      6.26 o
   8   4   5       19.91       20.20      3.24 o
   9   4   5       57.00       55.08      4.30 o
   1   5   5      143.31      127.71      2.75 o
   2   5   5     2012.57     2134.27     15.39 o
   3   5   5      146.83      145.20      2.68 o
   4   5   5      512.02      479.69      5.74 o
   5   5   5       33.07       38.41      2.11 o
   6   5   5      129.46      122.29      4.50 o
   7   5   5       72.75       62.93      3.90 o
   8   5   5       38.36       46.99      5.44 o
   9   5   5        0.53        0.86      3.12 o
   0   6   5     3106.41     3107.55     34.04 o
   1   6   5      230.05      265.82      4.11 o
   2   6   5        5.02       11.52      1.34 o
   3   6   5      401.16      406.63      5.87 o
   4   6   5     1262.98     1236.57     12.35 o
   5   6   5        1.10        2.82      1.87 o
   6   6   5      444.94      458.71     10.47 o
   7   6   5        3.36       10.78      2.89 o
   8   6   5       36.58       47.68      3.94 o
   9   6   5       11.05       14.01      3.97 o
   1   7   5       13.18       17.20      2.24 o
   2   7   5      135.06      117.70      3.38 o
   3   7   5      108.23       97.69      3.14 o
   4   7   5      227.32      222.39      5.29 o
   5   7   5       32.41       28.78      2.44 o
   6   7   5        6.02        2.03      2.30 o
   7   7   5        8.33       11.41      3.86 o
   8   7   5       26.66       34.03      4.49 o
   0   8   5      172.93      207.78      6.79 o
   1   8   5       92.90       93.71      3.15 o
   2   8   5        0.65        1.36      1.66 o
   3   8   5       73.60       78.41      3.06 o
   4   8   5        0.08       -1.41      2.86 o
   5   8   5      176.01      170.67      5.80 o
   6   8   5       38.77       29.96      3.45 o
   7   8   5       76.11       88.63      5.80 o
   8   8   5       15.46       17.54      4.39 o
   1   9   5       63.22       65.69      2.99 o
   2   9   5     1955.37     1860.75     26.21 o
   3   9   5      556.60      502.86      8.89 o
   4   9   5      127.79      131.59      4.21 o
   5   9   5       12.43       16.98      3.65 o
   6   9   5      192.80      194.52      7.56 o
   7   9   5       69.20       70.00      5.35 o
   0  10   5     1727.74     1677.91     26.25 o
   1  10   5      293.48      283.46      6.31 o
   2  10   5      327.02      314.14      7.02 o
   3  10   5        1.53        7.93      2.37 o
   4  10   5        0.05       -1.73      2.31 o
   5  10   5       87.22       75.00      4.66 o
   6  10   5      114.99      143.92      6.87 o
   7  10   5       25.71       27.64      4.46 o
   1  11   5       16.63       17.34      2.56 o
   2  11   5      729.10      676.46     11.04 o
   3  11   5       92.24       83.37      4.46 o
   4  11   5       55.17       56.67      4.02 o
   5  11   5       15.49       27.82      3.71 o
   6  11   5       29.14       42.64      4.94 o
   0  12   5       87.64       90.73      5.80 o
   1  12   5       20.50       16.24      2.74 o
   2  12   5       33.26       38.40      3.96 o
   3  12   5      114.50      111.52      5.06 o
   4  12   5        6.33       11.50      3.20 o
   5  12   5       11.02       12.14      3.45 o
   1  13   5        3.91        0.47      3.10 o
   2  13   5       29.69       30.11      4.57 o
   3  13   5        2.79       -2.63      2.92 o
   4  13   5       13.98       18.29      3.51 o
   0  14   5      100.54       88.62      8.74 o
   1  14   5        0.05        3.07      3.26 o
   2  14   5        7.35       13.50      3.67 o
   3  14   5       15.24       20.26      5.39 o
   0   0   6      684.29      595.17     11.21 o
   1   0   6     1249.87     1154.63     14.06 o
   2   0   6       42.02       42.26      1.84 o
   3   0   6     1569.05     1596.09     16.42 o
   4   0   6     1274.78     1255.06     14.04 o
   5   0   6      440.42      419.54      7.49 o
   6   0   6      350.78      303.51      7.93 o
   7   0   6       50.99       47.82      7.35 o
   8   0   6       33.66       19.82      4.70 o
   9   0   6        2.67        4.59      4.39 o
   1   1   6      259.92      304.22      3.77 o
   2   1   6      276.79      254.52      3.19 o
   3   1   6      146.64      140.47      2.41 o
   4   1   6      542.88      539.51      5.89 o
   5   1   6       13.71       23.41      1.44 o
   6   1   6        0.12        2.67      1.85 o
   7   1   6        7.89        9.43      2.34 o
   8   1   6        5.00        2.11      3.93 o
   9   1   6       43.48       48.41      4.10 o
   0   2   6      116.13       92.78      2.06 o
   1   2   6      893.71      939.98      8.36 o
   2   2   6      340.41      354.85      3.99 o
   3   2   6       35.23       30.44      1.44 o
   4   2   6      429.57      419.38      4.85 o
   5   2   6      484.45      472.72      5.06 o
   6   2   6       58.54       54.34      3.15 o
   7   2   6      282.67      274.93      6.77 o
   8   2   6       66.20       67.15      4.19 o
   9   2   6        4.62       10.39      3.22 o
   1   3   6     3603.59     3741.15     26.98 o
   2   3   6      444.86      449.74      5.61 o
   3   3   6     6636.80     6959.32     45.50 o
   4   3   6       47.17       39.41      1.51 o
   5   3   6        0.67        4.32      1.64 o
   6   3   6      610.41      575.32      7.79 o
   7   3   6      383.98      374.29      8.01 o
   8   3   6      238.67      231.19      6.79 o
   9   3   6       12.01       13.92      3.39 o
   0   4   6      711.79      701.66      7.90 o
   1   4   6     2455.64     2584.41     18.47 o
   2   4   6     2021.59     2203.68     15.42 o
   3   4   6      230.83      259.87      3.97 o
   4   4   6        2.86        0.99      1.43 o
   5   4   6      312.55      334.09      5.07 o
   6   4   6      348.47      333.73      5.86 o
   7   4   6      420.72      423.64      8.64 o
   8   4   6        0.01        2.66      2.91 o
   9   4   6        0.49       11.04      3.87 o
   1   5   6     1601.66     1726.75     13.56 o
   2   5   6      565.99      544.67      5.58 o
   3   5   6     2594.26     2755.59     20.61 o
   4   5   6     1029.35      993.20      9.73 o
   5   5   6       55.11       52.13      2.37 o
   6   5   6       20.86       20.57      2.34 o
   7   5   6      329.21      303.88      7.41 o
   8   5   6        0.01        1.56      3.11 o
   9   5   6       45.94       51.39      9.12 o
   0   6   6     1053.03     1127.01     13.88 o
   1   6   6        2.25        3.76      1.15 o
   2   6   6       18.45       19.72      1.59 o
   3   6   6        2.15        9.10      1.90 o
   4   6   6        1.07        6.21      1.84 o
   5   6   6        2.50        1.57      1.77 o
   6   6   6        8.27       13.15      2.34 o
   7   6   6       78.68       68.28      7.47 o
   8   6   6        0.94        1.75      3.10 o
   1   7   6      106.40       92.45      2.66 o
   2   7   6      881.14      858.55      9.55 o
   3   7   6      248.39      223.80      4.30 o
   4   7   6      278.71      262.17      5.10 o
   5   7   6        1.46        4.71      2.01 o
   6   7   6       11.30        6.94      2.67 o
   7   7   6      140.20      143.50      6.22 o
   8   7   6       30.99       30.52      4.11 o
   0   8   6      223.24      192.44      6.32 o
   1   8   6      185.51      161.20      3.94 o
   2   8   6       18.30       16.83      2.00 o
   3   8   6       15.36       21.82      2.15 o
   4   8   6      193.13      201.29      5.91 o
   5   8   6      118.64      123.93      4.93 o
   6   8   6      189.96      171.68      6.85 o
   7   8   6       28.01       30.82      4.31 o
   8   8   6        0.22        1.13      5.22 o
   1   9   6      144.65      125.25      3.99 o
   2   9   6       12.86       12.42      2.19 o
   3   9   6      387.42      354.63     10.21 o
   4   9   6       36.26       37.72      3.45 o
   5   9   6       10.33        8.82      3.01 o
   6   9   6      151.12      181.91      7.42 o
   7   9   6       13.45       24.79      4.36 o
   0  10   6       43.61       40.47      4.23 o
   1  10   6      308.59      300.52      6.45 o
   2  10   6      271.21      243.24      5.55 o
   3  10   6        0.26       -0.09      2.57 o
   4  10   6      161.10      142.85      5.68 o
   5  10   6        2.43        6.14      3.10 o
   6  10   6        7.91        9.04      3.94 o
   7  10   6       12.72       17.87      4.25 o
   1  11   6       79.34       78.12      3.71 o
   2  11   6      397.79      382.49      8.30 o
   3  11   6      234.04      224.23      6.58 o
   4  11   6       12.25       20.63      3.26 o
   5  11   6       10.53       12.39      3.46 o
   6  11   6       14.57       15.54      4.20 o
   0  12   6      132.42      143.75      7.03 o
   1  12   6       85.89       83.38      4.71 o
   2  12   6       84.11       81.68      5.32 o
   3  12   6       16.32       13.81      3.03 o
   4  12   6       67.74       73.25      4.49 o
   5  12   6       80.03       73.35      4.90 o
   1  13   6        6.21       10.37      3.36 o
   2  13   6       69.91       80.85      5.05 o
   3  13   6       37.58       28.11      3.69 o
   4  13   6        4.70        1.55      3.18 o
   0  14   6        0.54       11.83      5.71 o
   1  14   6        7.61       12.22      4.17 o
   2  14   6        2.60       10.10      3.62 o
   1   1   7      658.71      717.29      6.96 o
   2   1   7       49.40       67.38      1.67 o
   3   1   7       54.41       46.65      1.58 o
   4   1   7      160.75      147.88      2.80 o
   5   1   7       23.32       26.39      1.58 o
   6   1   7        6.44        7.92      1.95 o
   7   1   7       49.75       50.24      3.37 o
   8   1   7        0.01        1.58      2.78 o
   9   1   7       71.46       75.36      4.67 o
   0   2   7       29.18       21.89      1.75 o
   1   2   7     2123.07     2149.03     15.39 o
   2   2   7        4.16        2.96      1.18 o
   3   2   7      906.02      980.27      8.70 o
   4   2   7     1496.87     1403.56     11.26 o
   5   2   7      111.96      110.18      2.62 o
   6   2   7      276.69      248.11      4.92 o
   7   2   7       85.96       85.46      4.11 o
   8   2   7       99.34       94.77      4.75 o
   9   2   7       23.09       17.24      4.02 o
   1   3   7     1453.87     1572.98     13.06 o
   2   3   7     1141.52     1307.21     11.61 o
   3   3   7      380.42      344.77      4.51 o
   4   3   7      314.58      286.03      4.12 o
   5   3   7      244.46      246.16      3.98 o
   6   3   7       10.99       18.15      2.16 o
   7   3   7      141.48      123.34      4.80 o
   8   3   7        0.49        2.74      2.92 o
   9   3   7        9.80       23.08      4.16 o
   0   4   7      441.80      457.01      6.16 o
   1   4   7      674.23      698.56      7.40 o
   2   4   7     2033.15     2116.48     17.34 o
   3   4   7     1380.99     1495.91     12.46 o
   4   4   7      168.53      159.96      3.31 o
   5   4   7       18.05       25.47      2.69 o
   6   4   7       35.88       40.81      3.37 o
   7   4   7      180.02      184.55      6.58 o
   8   4   7      176.38      174.55      6.74 o
   9   4   7       46.04       51.80      4.84 o
   1   5   7       50.66       43.66      1.71 o
   2   5   7     1634.61     1580.45     12.96 o
   3   5   7      517.02      514.66      6.16 o
   4   5   7        0.20        1.58      1.83 o
   5   5   7        7.57        7.72      3.07 o
   6   5   7       11.56       11.87      2.86 o
   7   5   7      139.58      135.88      5.90 o
   8   5   7        1.79        6.24      3.25 o
   9   5   7       31.42       39.04      4.59 o
   0   6   7     3351.56     3573.08     34.87 o
   1   6   7     2418.28     2495.92     19.21 o
   2   6   7      912.26      854.94      8.59 o
   3   6   7        5.34        8.62      1.56 o
   4   6   7       41.11       39.75      2.16 o
   5   6   7      682.22      683.35      9.50 o
   6   6   7       13.29       16.69      2.64 o
   7   6   7       40.28       50.01      4.23 o
   8   6   7       25.77       23.04      3.90 o
   1   7   7      220.03      185.53      3.65 o
   2   7   7      261.43      255.78      4.83 o
   3   7   7      113.99      113.48      3.57 o
   4   7   7        3.47       -1.18      1.96 o
   5   7   7       12.85       21.09      2.49 o
   6   7   7        9.35        9.44      2.72 o
   7   7   7       29.89       32.66      3.87 o
   8   7   7       12.62       18.57      3.81 o
   0   8   7      943.92      874.79     15.00 o
   1   8   7      425.96      400.36      5.87 o
   2   8   7      176.91      155.88      4.45 o
   3   8   7        0.44        1.43      2.47 o
   4   8   7        3.39        2.73      2.29 o
   5   8   7       95.30       87.99      4.37 o
   6   8   7       28.97       31.94      3.16 o
   7   8   7        2.33        5.47      3.24 o
   1   9   7        2.18        1.53      1.87 o
   2   9   7       90.75       75.76      3.72 o
   3   9   7      259.98      247.56      7.79 o
   4   9   7        3.13        2.32      3.01 o
   5   9   7       15.20       11.33      3.12 o
   6   9   7       26.22       26.22      3.98 o
   7   9   7        4.72        6.32      4.52 o
   0  10   7      173.41      206.01      7.45 o
   1  10   7        1.06        1.36      2.53 o
   2  10   7       36.76       38.27      3.19 o
   3  10   7       10.77       10.06      2.77 o
   4  10   7      183.44      192.91      6.59 o
   5  10   7      225.02      224.06      7.12 o
   6  10   7        1.33        8.15      3.52 o
   1  11   7       10.03       12.17      2.82 o
   2  11   7      151.49      131.20      5.01 o
   3  11   7        8.95       14.93      3.04 o
   4  11   7       25.89       23.35      3.39 o
   5  11   7        0.62        3.83      3.15 o
   6  11   7      100.68      106.89      6.44 o
   0  12   7        4.33       10.95      5.06 o
   1  12   7        5.37        2.48      3.75 o
   2  12   7       25.80       31.22      3.74 o
   3  12   7       41.92       43.76      3.79 o
   4  12   7        4.47        4.43      3.12 o
   5  12   7       35.07       34.86      3.99 o
   1  13   7        6.44        3.73      3.80 o
   2  13   7       45.09       47.98      5.10 o
   3  13   7       62.47       55.50      4.52 o
   4  13   7       28.06       33.39      3.91 o
   0  14   7       16.12       31.92      6.73 o
   1  14   7      173.04      171.86      8.11 o
   2  14   7        9.28        5.15      4.32 o
   0   0   8       98.45      112.20      4.52 o
   1   0   8     1562.01     1567.20     17.92 o
   2   0   8        3.26        5.50      1.30 o
   3   0   8       46.04       41.34      2.23 o
   4   0   8     2742.03     2809.84     27.70 o
   5   0   8      807.37      787.88     12.47 o
   6   0   8     1769.31     1866.25     27.30 o
   7   0   8      285.43      288.90      9.80 o
   8   0   8       38.41       34.57      5.25 o
   9   0   8       61.09       48.43      7.56 o
   1   1   8     2133.16     2195.70     15.83 o
   2   1   8        3.91        6.79      1.43 o
   3   1   8     1600.25     1556.70     11.87 o
   4   1   8     1752.09     1677.45     12.96 o
   5   1   8       46.75       54.55      2.06 o
   6   1   8        0.03        4.12      2.64 o
   7   1   8      330.64      320.91      7.34 o
   8   1   8        2.84        9.61      3.01 o
   9   1   8       39.67       47.21      4.73 o
   0   2   8      179.88      175.38      3.20 o
   1   2   8        5.03        6.47      1.01 o
   2   2   8      783.63      844.41      8.44 o
   3   2   8      796.92      887.06      8.25 o
   4   2   8       63.89       63.38      2.13 o
   5   2   8      185.03      164.56      3.30 o
   6   2   8      247.88      228.07      4.81 o
   7   2   8       30.07       32.82      3.35 o
   8   2   8        9.35       10.04      3.89 o
   9   2   8       19.37       22.43      4.11 o
   1   3   8      242.41      225.75      3.17 o
   2   3   8       20.40       20.57      1.61 o
   3   3   8      711.67      691.48      7.06 o
   4   3   8       86.27       88.70      2.44 o
   5   3   8      171.46      170.86      4.14 o
   6   3   8       22.68       18.96      2.14 o
   7   3   8       26.82       19.77      3.46 o
   8   3   8        3.08        8.11      3.35 o
   9   3   8      101.41      107.53      6.14 o
   0   4   8     1181.12     1170.16     11.88 o
   1   4   8     4742.09     4999.41     36.04 o
   2   4   8      397.22      364.55      5.29 o
   3   4   8      812.25      812.59      8.95 o
   4   4   8        2.04        1.28      1.61 o
   5   4   8     1567.46     1503.76     18.28 o
   6   4   8        1.09       11.20      2.28 o
   7   4   8      184.19      175.75      6.51 o
   8   4   8       55.82       51.67      4.49 o
   9   4   8       13.35       13.20      4.05 o
   1   5   8      467.42      424.97      5.77 o
   2   5   8      343.69      370.30      5.57 o
   3   5   8      505.13      508.87      6.90 o
   4   5   8       27.61       31.81      2.24 o
   5   5   8      216.92      197.02      4.27 o
   6   5   8        6.96        8.48      2.49 o
   7   5   8        4.56        5.78      3.17 o
   8   5   8        0.02        6.04      3.42 o
   0   6   8      290.88      304.87      6.05 o
   1   6   8        0.09        3.70      1.45 o
   2   6   8       88.64       83.55      2.95 o
   3   6   8       18.57       24.71      2.13 o
   4   6   8       20.66       26.69      2.28 o
   5   6   8       70.15       59.84      3.62 o
   6   6   8        0.01        1.93      3.02 o
   7   6   8       18.15        9.44      3.15 o
   8   6   8       55.61       46.40      4.53 o
   1   7   8      498.61      494.44      7.15 o
   2   7   8      189.76      171.02      4.50 o
   3   7   8     1652.87     1623.00     15.75 o
   4   7   8        8.85        7.35      2.10 o
   5   7   8      165.24      177.09      4.88 o
   6   7   8       20.20       16.16      2.77 o
   7   7   8       45.33       45.70      4.23 o
   8   7   8       35.98       40.60      4.50 o
   0   8   8     2454.43     2404.19     45.68 o
   1   8   8     1466.38     1391.34     30.38 o
   2   8   8      115.31      103.94      5.73 o
   3   8   8        9.98        9.74      2.45 o
   4   8   8       52.06       46.79      3.33 o
   5   8   8      341.62      338.08     14.38 o
   6   8   8        4.58        5.00      2.97 o
   7   8   8       46.95       57.82      4.68 o
   1   9   8       94.51       89.82      3.66 o
   2   9   8       22.12       19.03      2.47 o
   3   9   8       13.18       15.84      3.17 o
   4   9   8        2.99        4.03      2.80 o
   5   9   8        2.49        5.86      2.86 o
   6   9   8        3.66        6.58      4.74 o
   7   9   8        8.23        8.41      5.46 o
   0  10   8      134.99      147.02      9.26 o
   1  10   8      113.83      119.68      6.00 o
   2  10   8        0.29        1.94      2.27 o
   3  10   8      122.14      109.67      4.66 o
   4  10   8       20.04       16.29      3.30 o
   5  10   8       36.03       28.33      3.63 o
   6  10   8        1.97        3.32      3.69 o
   1  11   8       12.83       12.57      3.55 o
   2  11   8        5.33        7.01      2.63 o
   3  11   8      221.49      248.02      6.94 o
   4  11   8        0.22        1.00      3.00 o
   5  11   8       20.32       16.04      3.54 o
   0  12   8       10.37        8.32      5.00 o
   1  12   8      211.75      205.25      8.20 o
   2  12   8       42.61       47.63      4.79 o
   3  12   8       41.07       35.36      3.71 o
   4  12   8      136.33      156.41      6.11 o
   1  13   8        8.26        7.16      3.89 o
   2  13   8       18.33       16.02      4.23 o
   3  13   8      108.86      124.28      7.04 o
   0  14   8        7.86       12.87      7.67 o
   1  14   8       21.91       22.09      4.64 o
   1   1   9      174.65      168.50      2.71 o
   2   1   9      237.92      214.86      3.19 o
   3   1   9       73.62       69.98      1.97 o
   4   1   9      181.75      165.94      3.15 o
   5   1   9       42.55       45.52      2.39 o
   6   1   9      275.20      260.18      5.20 o
   7   1   9       83.65       85.79      4.74 o
   8   1   9      140.10      136.31      8.33 o
   9   1   9        8.56        5.95      4.36 o
   0   2   9     1137.85     1054.46     10.81 o
   1   2   9       63.90       67.39      1.85 o
   2   2   9      688.82      699.84      7.63 o
   3   2   9       96.13       91.97      2.25 o
   4   2   9      708.52      698.54      7.63 o
   5   2   9       17.29       23.00      1.80 o
   6   2   9      387.28      388.29      7.06 o
   7   2   9       16.63       15.52      3.51 o
   8   2   9       22.09       14.23      3.58 o
   9   2   9        2.11        6.70      3.73 o
   1   3   9      468.59      462.61      5.13 o
   2   3   9      493.21      480.34      6.16 o
   3   3   9      170.43      174.20      3.75 o
   4   3   9      856.77      834.48      8.92 o
   5   3   9       12.05        7.54      1.85 o
   6   3   9       48.08       49.06      3.09 o
   7   3   9       18.75       22.37      3.33 o
   8   3   9       76.59       88.51      5.35 o
   0   4   9      759.55      713.73      8.33 o
   1   4   9      112.99       91.68      2.63 o
   2   4   9      918.02      936.10     10.52 o
   3   4   9        3.18        2.27      1.62 o
   4   4   9        3.17        3.76      1.73 o
   5   4   9       21.29       24.40      2.14 o
   6   4   9        5.87        6.21      2.38 o
   7   4   9       25.65       31.37      6.02 o
   8   4   9       20.91       25.14      3.92 o
   1   5   9        9.04        9.14      1.56 o
   2   5   9     1638.67     1629.38     14.88 o
   3   5   9      139.51      142.30      3.66 o
   4   5   9      409.47      396.22      6.35 o
   5   5   9       24.45       31.28      2.22 o
   6   5   9        8.71        9.10      2.56 o
   7   5   9       28.83       20.38      3.58 o
   8   5   9        0.87        8.32      3.52 o
   0   6   9      169.97      165.09      4.74 o
   1   6   9       48.75       52.12      2.27 o
   2   6   9      288.92      285.01      5.15 o
   3   6   9       43.63       44.05      2.50 o
   4   6   9        5.31       11.83      2.45 o
   5   6   9       25.50       28.64      2.44 o
   6   6   9      298.07      299.84      6.79 o
   7   6   9        5.44        7.57      3.36 o
   8   6   9       48.09       56.58      4.88 o
   1   7   9       11.48       14.95      2.90 o
   2   7   9      401.54      386.15      6.63 o
   3   7   9       58.76       55.72      2.91 o
   4   7   9      176.49      158.36      4.31 o
   5   7   9       26.98       28.88      2.86 o
   6   7   9      110.50      131.25      6.28 o
   7   7   9        1.00        7.45      3.47 o
   0   8   9     3102.54     3075.46     52.03 o
   1   8   9      408.09      393.72      7.62 o
   2   8   9      146.88      137.74      5.96 o
   3   8   9        9.46        6.98      2.15 o
   4   8   9        4.32        3.71      2.85 o
   5   8   9        2.19        4.74      2.53 o
   6   8   9       22.35       32.73      3.64 o
   7   8   9        2.94        6.97      3.42 o
   1   9   9      176.21      182.59      5.46 o
   2   9   9      297.18      288.72      6.08 o
   3   9   9      159.35      151.00      5.17 o
   4   9   9       21.60       29.11      3.23 o
   5   9   9        0.02       -2.20      2.77 o
   6   9   9        0.67       13.14      4.25 o
   0  10   9      859.26      818.27     22.13 o
   1  10   9        9.55       12.49      3.62 o
   2  10   9        0.53        2.41      2.79 o
   3  10   9        1.57        6.59      2.67 o
   4  10   9      269.90      275.76      8.89 o
   5  10   9       14.49       25.76      3.58 o
   6  10   9       65.57       63.62      6.96 o
   1  11   9       23.48       25.23      4.82 o
   2  11   9       66.79       66.74      4.62 o
   3  11   9       62.96       59.45      4.51 o
   4  11   9       59.42       63.66      4.20 o
   5  11   9        0.06       -0.17      3.17 o
   0  12   9       78.29       72.30      7.63 o
   1  12   9       28.82       31.97      4.80 o
   2  12   9       61.82       60.49      5.16 o
   3  12   9      100.83      107.53      5.88 o
   4  12   9        0.68       -2.52      3.38 o
   1  13   9       17.47       21.94      4.33 o
   2  13   9      103.76       85.93      6.15 o
   3  13   9        0.83        0.17      3.51 o
   0   0  10     4129.49     4030.50     86.21 o
   1   0  10       80.04       72.69      2.96 o
   2   0  10     1142.04     1065.76     12.66 o
   3   0  10      112.88      117.14      3.54 o
   4   0  10       75.53       68.31      3.17 o
   5   0  10     3603.80     3396.41     44.95 o
   6   0  10       49.99       53.37      5.05 o
   7   0  10        9.73        5.36      5.19 o
   8   0  10       36.85       26.57      6.73 o
   1   1  10      683.79      746.80      7.11 o
   2   1  10      577.98      531.92      5.75 o
   3   1  10      226.72      207.64      3.34 o
   4   1  10      355.01      341.25      4.70 o
   5   1  10      791.42      756.76      8.58 o
   6   1  10       28.70       29.86      2.62 o
   7   1  10        3.07        6.49      2.98 o
   8   1  10      104.69      115.28      6.89 o
   0   2  10       14.36       16.10      1.46 o
   1   2  10       15.63       17.97      1.31 o
   2   2  10       33.13       40.00      1.65 o
   3   2  10        5.24        9.95      1.63 o
   4   2  10       91.01       83.23      2.76 o
   5   2  10      675.59      652.36     10.71 o
   6   2  10       36.65       34.91      2.82 o
   7   2  10       27.48       31.56      3.67 o
   8   2  10       12.76       17.34      3.72 o
   1   3  10       96.46       96.86      2.27 o
   2   3  10      904.00      862.68      9.22 o
   3   3  10        0.44        4.24      1.58 o
   4   3  10       64.58       66.49      2.60 o
   5   3  10       22.57       21.93      2.10 o
   6   3  10      183.19      162.80      4.87 o
   7   3  10       20.02       24.43      4.88 o
   8   3  10       71.88       66.08      5.95 o
   0   4  10      954.17      909.66     11.84 o
   1   4  10        1.27        4.52      1.42 o
   2   4  10      162.93      161.82      3.69 o
   3   4  10      105.81      110.65      3.24 o
   4   4  10      220.21      206.43      4.52 o
   5   4  10        5.04        8.25      1.82 o
   6   4  10      383.77      376.73      7.42 o
   7   4  10       31.76       40.66      5.49 o
   8   4  10       38.22       49.39      4.51 o
   1   5  10      389.72      366.74      5.26 o
   2   5  10      753.43      700.22      8.46 o
   3   5  10      132.87      118.56      3.48 o
   4   5  10      637.80      635.61      8.50 o
   5   5  10       60.16       56.16      2.77 o
   6   5  10        1.86        6.02      2.56 o
   7   5  10       39.80       37.97      4.08 o
   8   5  10        1.79        1.90      3.73 o
   0   6  10       92.30       86.60      5.41 o
   1   6  10      166.36      156.77      4.13 o
   2   6  10       10.24       10.84      1.94 o
   3   6  10      397.57      364.63      6.22 o
   4   6  10       22.53       25.98      2.34 o
   5   6  10        4.45        6.05      2.13 o
   6   6  10        0.01        3.16      2.55 o
   7   6  10       58.51       69.71      5.03 o
   1   7  10      172.77      137.72      4.56 o
   2   7  10      814.70      848.51     10.21 o
   3   7  10       25.33       29.37      2.51 o
   4   7  10      250.23      207.16      4.99 o
   5   7  10        8.66        8.96      2.32 o
   6   7  10        1.23       -0.88      2.63 o
   7   7  10        0.00       -1.78      4.13 o
   0   8  10      144.08      134.00      7.31 o
   1   8  10      787.07      800.75     11.50 o
   2   8  10       12.98       14.61      2.57 o
   3   8  10       15.86       18.12      4.26 o
   4   8  10      224.41      250.39      5.70 o
   5   8  10        5.94        8.36      2.66 o
   6   8  10      184.75      221.84      7.31 o
   7   8  10        1.03        7.33      3.62 o
   1   9  10        6.33        2.42      2.47 o
   2   9  10      109.42      116.19      4.63 o
   3   9  10       13.54       15.47      2.76 o
   4   9  10       17.97       15.20      2.95 o
   5   9  10        7.08       16.30      3.17 o
   6   9  10       42.41       44.23      4.75 o
   0  10  10        0.54        7.85      4.07 o
   1  10  10        0.13       -2.96      2.96 o
   2  10  10       48.50       48.10      3.77 o
   3  10  10        0.00        7.60      2.84 o
   4  10  10       65.06       57.98      5.40 o
   5  10  10        7.43       17.80      3.45 o
   1  11  10        3.90       10.32      3.57 o
   2  11  10       79.56       96.82      5.27 o
   3  11  10       16.18       20.66      3.65 o
   4  11  10        6.60        5.14      3.50 o
   5  11  10       50.21       55.69      5.72 o
   0  12  10      295.57      316.62     14.44 o
   1  12  10        0.12        5.20      3.72 o
   2  12  10       54.89       67.38      5.45 o
   3  12  10      116.54      119.30      6.16 o
   1  13  10       10.37       13.31      4.02 o
   2  13  10       21.94       28.97      4.69 o
   1   1  11      251.84      257.31      3.70 o
   2   1  11      609.97      584.05      7.11 o
   3   1  11      256.04      235.04      4.18 o
   4   1  11      200.24      200.70      4.12 o
   5   1  11        4.77        5.68      2.08 o
   6   1  11       20.36       15.98      3.02 o
   7   1  11       44.22       46.69      4.99 o
   8   1  11        5.18        0.66      4.00 o
   0   2  11     1188.34     1194.02     12.37 o
   1   2  11      276.94      273.71      4.03 o
   2   2  11        0.61        0.90      1.82 o
   3   2  11      204.54      200.79      3.97 o
   4   2  11      950.63      899.63     10.95 o
   5   2  11      625.76      630.45      7.96 o
   6   2  11      413.44      390.84      7.42 o
   7   2  11      117.18      121.96      6.66 o
   8   2  11        5.34       11.48      4.30 o
   1   3  11      280.47      261.97      3.92 o
   2   3  11      443.36      397.95      5.87 o
   3   3  11      388.27      382.03      6.40 o
   4   3  11       36.43       36.75      2.35 o
   5   3  11       80.72       84.28      3.06 o
   6   3  11        8.44       10.06      2.51 o
   7   3  11        4.58       11.13      3.29 o
   8   3  11        2.29        5.20      4.12 o
   0   4  11      127.86      145.52      5.05 o
   1   4  11       89.59       70.35      3.36 o
   2   4  11       21.92       19.48      1.93 o
   3   4  11      272.57      251.89      4.93 o
   4   4  11      109.44      100.40      4.75 o
   5   4  11       48.82       48.98      2.64 o
   6   4  11       32.21       32.64      3.20 o
   7   4  11        1.53        1.79      3.10 o
   8   4  11        5.15       12.27      4.64 o
   1   5  11      206.98      196.76      4.35 o
   2   5  11      161.02      162.16      3.92 o
   3   5  11      368.89      333.76      5.85 o
   4   5  11      107.91      102.74      3.51 o
   5   5  11       49.78       53.82      2.81 o
   6   5  11        4.78        4.67      2.53 o
   7   5  11        6.63       12.28      3.67 o
   0   6  11     4624.28     4386.31    160.42 o
   1   6  11     3349.59     3201.20     44.29 o
   2   6  11      608.04      562.15     12.81 o
   3   6  11        0.08        2.20      2.20 o
   4   6  11      312.43      312.67      6.98 o
   5   6  11      112.25      126.38      4.14 o
   6   6  11       45.36       42.98      3.83 o
   7   6  11       20.24       30.75      4.17 o
   1   7  11      147.43      144.53      4.73 o
   2   7  11        5.57        7.02      2.20 o
   3   7  11       70.57       75.78      3.30 o
   4   7  11        0.61        4.03      2.15 o
   5   7  11        6.61       17.67      2.73 o
   6   7  11       22.93       22.69      3.13 o
   7   7  11       17.21       22.22      3.60 o
   0   8  11      335.80      309.69     10.71 o
   1   8  11        0.68        1.86      2.41 o
   2   8  11        0.44        1.84      2.32 o
   3   8  11      264.62      258.22      6.34 o
   4   8  11        0.06        2.57      2.28 o
   5   8  11        1.56        2.17      2.56 o
   6   8  11       31.47       28.03      3.33 o
   1   9  11       10.77       11.20      2.66 o
   2   9  11      143.08      148.73      5.21 o
   3   9  11      125.18      128.51      5.00 o
   4   9  11       95.49       93.65      5.24 o
   5   9  11        1.14        3.38      2.78 o
   6   9  11       55.37       62.47      4.74 o
   0  10  11       77.63       92.50      6.80 o
   1  10  11        0.04        1.16      2.82 o
   2  10  11       55.81       54.53      4.79 o
   3  10  11       18.71       16.69      3.22 o
   4  10  11       34.85       42.57      4.19 o
   5  10  11       97.21      115.42      6.48 o
   1  11  11       16.50       10.27      3.85 o
   2  11  11        0.56        1.65      3.04 o
   3  11  11       15.18       13.67      3.45 o
   4  11  11        0.44        5.35      3.30 o
   0  12  11      261.06      263.21     13.46 o
   1  12  11        0.20       -0.07      3.67 o
   2  12  11       89.42      104.97      7.11 o
   3  12  11        0.00       10.07      3.51 o
   0   0  12      140.02      160.89      5.04 o
   1   0  12      704.97      705.64      9.75 o
   2   0  12        7.85        5.42      3.37 o
   3   0  12      338.77      336.32      8.16 o
   4   0  12      846.68      831.60     23.59 o
   5   0  12      763.97      757.88     24.55 o
   6   0  12      330.09      317.24     10.79 o
   7   0  12        3.14       11.08      5.49 o
   8   0  12      169.91      168.13     11.56 o
   1   1  12       26.49       25.55      1.87 o
   2   1  12      201.01      194.37      3.75 o
   3   1  12       92.27       92.56      2.82 o
   4   1  12      526.20      492.71      9.83 o
   5   1  12       84.26       85.40      3.43 o
   6   1  12        2.48       10.35      2.94 o
   7   1  12       12.04        7.54      3.91 o
   8   1  12        0.31        4.50      4.22 o
   0   2  12       58.93       62.11      3.22 o
   1   2  12        2.98        5.43      1.35 o
   2   2  12       93.87       90.92      2.90 o
   3   2  12      105.32       94.76      2.98 o
   4   2  12      242.03      227.25      4.56 o
   5   2  12       43.13       42.39      2.89 o
   6   2  12      179.17      178.56      5.85 o
   7   2  12        0.07        4.00      3.74 o
   8   2  12        8.81        3.14      5.22 o
   1   3  12      112.70      107.27      3.38 o
   2   3  12       90.34       91.83      3.29 o
   3   3  12      265.41      264.38      5.74 o
   4   3  12      264.35      225.58      5.63 o
   5   3  12       11.84       12.41      2.03 o
   6   3  12        2.04        6.58      2.79 o
   7   3  12      138.39      156.55      7.60 o
   8   3  12       11.45       14.46      4.54 o
   0   4  12       48.59       54.29      2.94 o
   1   4  12      667.57      614.74      7.98 o
   2   4  12       11.94       13.65      2.25 o
   3   4  12       28.51       29.15      2.28 o
   4   4  12       13.87       11.87      2.59 o
   5   4  12      204.14      216.83      4.88 o
   6   4  12        5.61        8.69      2.63 o
   7   4  12       29.18       34.25      4.90 o
   1   5  12       96.22       80.43      3.43 o
   2   5  12      109.35      100.31      3.70 o
   3   5  12      328.11      296.00      5.65 o
   4   5  12       21.05       24.47      2.49 o
   5   5  12       15.00       20.32      2.31 o
   6   5  12        1.69        1.28      2.51 o
   7   5  12       17.69       28.06      4.03 o
   0   6  12      154.89      131.21      6.90 o
   1   6  12       23.47       26.50      2.84 o
   2   6  12       76.01       71.98      3.66 o
   3   6  12       10.52        9.36      2.43 o
   4   6  12       14.18       14.05      2.38 o
   5   6  12        0.07        1.27      2.49 o
   6   6  12        3.12        8.94      2.94 o
   7   6  12        1.52        8.86      4.75 o
   1   7  12       32.16       26.22      2.82 o
   2   7  12       67.97       56.61      3.10 o
   3   7  12       95.56      102.53      4.19 o
   4   7  12        9.29       10.29      2.61 o
   5   7  12       23.45       40.72      3.24 o
   6   7  12       92.75       90.09      4.50 o
   0   8  12      606.40      562.55     14.76 o
   1   8  12      318.67      314.43      7.12 o
   2   8  12        7.18       13.33      2.69 o
   3   8  12        5.32        4.70      2.75 o
   4   8  12        0.75        7.46      2.71 o
   5   8  12      145.77      142.17      5.52 o
   6   8  12        4.88        8.91      3.10 o
   1   9  12        0.70        3.96      3.32 o
   2   9  12        2.98        4.91      2.62 o
   3   9  12       13.33       16.69      3.04 o
   4   9  12       63.23       61.82      4.23 o
   5   9  12        3.93        8.17      3.53 o
   0  10  12       41.34       42.74      5.74 o
   1  10  12        2.17        5.86      2.99 o
   2  10  12        5.99        9.25      2.75 o
   3  10  12       63.58       85.37      4.86 o
   4  10  12        0.65        5.74      3.83 o
   1  11  12       47.74       45.95      4.56 o
   2  11  12       45.96       46.42      4.13 o
   3  11  12       25.66       27.64      3.91 o
   0  12  12       13.94       14.17      5.80 o
   1  12  12       46.53       46.44      5.00 o
   2  12  12       27.98       41.78      4.88 o
   1   1  13      171.39      160.80      3.59 o
   2   1  13       19.07       21.15      2.15 o
   3   1  13      811.65      792.20      9.75 o
   4   1  13       32.62       31.83      2.55 o
   5   1  13       18.46       21.31      2.64 o
   6   1  13       40.04       54.07      3.89 o
   7   1  13      183.36      183.45      8.30 o
   0   2  13       52.86       44.07      2.71 o
   1   2  13     1241.84     1147.30     25.29 o
   2   2  13        0.68        2.79      1.69 o
   3   2  13      166.82      159.14      4.21 o
   4   2  13        1.65        2.84      2.14 o
   5   2  13      312.86      316.77      6.30 o
   6   2  13        0.18        3.88      2.70 o
   7   2  13       19.78       29.45      5.59 o
   1   3  13        6.55        7.47      1.95 o
   2   3  13      423.66      388.22      7.24 o
   3   3  13      473.06      460.84      7.01 o
   4   3  13       43.31       51.25      2.74 o
   5   3  13       11.64       17.00      2.57 o
   6   3  13       15.02       22.24      3.23 o
   7   3  13      267.21      272.90      9.95 o
   0   4  13       69.48       62.02      4.66 o
   1   4  13       43.09       42.77      2.86 o
   2   4  13        3.38        2.45      2.05 o
   3   4  13        2.76        3.97      2.09 o
   4   4  13        4.61        2.62      1.98 o
   5   4  13       49.01       51.23      2.88 o
   6   4  13       13.22        5.29      2.99 o
   7   4  13       11.38        9.08      4.25 o
   1   5  13      571.80      538.10      8.63 o
   2   5  13       63.66       59.91      3.17 o
   3   5  13      544.14      545.15      8.80 o
   4   5  13       24.55       23.24      2.54 o
   5   5  13        1.54        5.62      2.26 o
   6   5  13        0.44        2.30      2.69 o
   7   5  13       18.25       14.75      4.49 o
   0   6  13       25.23       23.08      5.54 o
   1   6  13       70.14       65.84      3.45 o
   2   6  13      118.60      105.66      3.98 o
   3   6  13       95.66       86.41      4.38 o
   4   6  13        0.01       -0.70      2.34 o
   5   6  13      253.92      271.83      6.16 o
   6   6  13        7.43       17.50      3.15 o
   1   7  13      139.11      127.44      4.59 o
   2   7  13       16.85       26.24      2.80 o
   3   7  13      406.13      385.23      7.76 o
   4   7  13       23.89       22.36      2.86 o
   5   7  13        4.39        9.48      3.24 o
   6   7  13        1.53        1.35      3.13 o
   0   8  13       27.59       31.35      4.77 o
   1   8  13      154.26      156.36      5.76 o
   2   8  13        0.96        3.08      2.51 o
   3   8  13      150.83      168.68      5.56 o
   4   8  13       10.05       13.28      2.89 o
   5   8  13       18.85       31.75      4.86 o
   1   9  13      203.82      205.63      6.71 o
   2   9  13       78.91       76.29      4.13 o
   3   9  13      200.45      228.77      6.57 o
   4   9  13        5.84       14.53      3.26 o
   5   9  13       20.58       17.82      3.32 o
   0  10  13       26.88       29.61      7.82 o
   1  10  13      625.69      654.44     12.53 o
   2  10  13        7.95       11.15      3.02 o
   3  10  13        0.27        1.62      2.98 o
   4  10  13       16.11       16.14      3.51 o
   1  11  13       39.84       40.85      4.24 o
   2  11  13       77.20       90.24      5.59 o
   0   0  14      614.99      609.81     24.39 o
   1   0  14      104.63      116.11      5.90 o
   2   0  14      159.78      152.64      5.82 o
   3   0  14       22.54       23.49      3.39 o
   4   0  14       14.87       12.27      3.75 o
   5   0  14      770.89      722.24     14.30 o
   6   0  14      233.89      237.53      9.91 o
   7   0  14       70.96       50.52      7.67 o
   1   1  14        9.20        7.62      2.21 o
   2   1  14      773.57      740.68      9.89 o
   3   1  14      353.90      341.38      6.65 o
   4   1  14      107.59      111.79      4.81 o
   5   1  14       42.48       39.37      3.12 o
   6   1  14      193.38      206.68      6.61 o
   7   1  14       30.48       27.95      4.68 o
   0   2  14       17.59       16.88      2.36 o
   1   2  14        2.92        4.38      2.47 o
   2   2  14      158.56      149.82      4.83 o
   3   2  14       51.25       54.41      2.98 o
   4   2  14      269.87      253.95      9.28 o
   5   2  14        2.75        6.63      2.42 o
   6   2  14        8.18       12.81      3.03 o
   7   2  14        3.13        5.88      4.13 o
   1   3  14        0.03        3.49      2.52 o
   2   3  14      418.01      424.39      7.24 o
   3   3  14        0.75        0.62      2.94 o
   4   3  14      191.33      179.80      4.91 o
   5   3  14       33.50       33.39      2.95 o
   6   3  14       19.86       24.48      3.41 o
   7   3  14       43.53       52.28      5.72 o
   0   4  14     1154.40     1107.62     20.29 o
   1   4  14       39.25       47.25      3.04 o
   2   4  14       27.52       30.71      2.73 o
   3   4  14       15.54       17.90      2.54 o
   4   4  14      310.92      300.44      6.85 o
   5   4  14       31.45       28.45      3.12 o
   6   4  14      113.52      117.79      5.41 o
   1   5  14      156.42      144.46      4.58 o
   2   5  14      244.24      230.88      6.03 o
   3   5  14      145.80      120.52      4.40 o
   4   5  14       29.13       33.27      2.96 o
   5   5  14       11.62       14.98      3.13 o
   6   5  14        0.03        4.44      3.17 o
   0   6  14       12.92        8.26      6.71 o
   1   6  14        1.66        5.18      2.38 o
   2   6  14        5.94        8.88      2.41 o
   3   6  14       63.49       52.77      3.55 o
   4   6  14        1.24        4.99      2.52 o
   5   6  14       11.03       11.91      2.81 o
   6   6  14        4.59        8.92      6.20 o
   1   7  14       75.65       81.19      3.94 o
   2   7  14      367.63      383.17      7.92 o
   3   7  14        7.56        6.09      2.89 o
   4   7  14      101.25      103.91      4.50 o
   5   7  14       19.45       32.00      3.85 o
   0   8  14      384.17      340.82     11.75 o
   1   8  14      371.02      371.54      7.98 o
   2   8  14       33.55       27.26      3.11 o
   3   8  14        2.87        8.14      2.83 o
   4   8  14       81.33      101.95      4.60 o
   5   8  14        1.92       11.27      3.18 o
   1   9  14        2.67        3.78      3.03 o
   2   9  14      240.75      264.07      7.10 o
   3   9  14        7.64       10.22      2.96 o
   4   9  14       29.12       39.51      4.07 o
   0  10  14        5.87        5.98      4.64 o
   1  10  14       38.30       47.51      4.37 o
   2  10  14      104.23      114.36      5.25 o
   3  10  14        7.63       10.56      3.14 o
   1  11  14       12.62       17.01      3.68 o
   1   1  15       31.39       36.77      3.44 o
   2   1  15      177.19      168.71      4.78 o
   3   1  15        8.57       10.88      2.44 o
   4   1  15       25.22       26.91      2.78 o
   5   1  15        0.33        0.88      2.38 o
   6   1  15       46.05       47.75      4.02 o
   0   2  15     1249.56     1290.50     28.88 o
   1   2  15        2.87        8.86      2.28 o
   2   2  15       18.00       16.04      2.78 o
   3   2  15        0.84        5.46      2.49 o
   4   2  15      179.45      191.36      5.54 o
   5   2  15       39.87       43.54      3.21 o
   6   2  15       27.65       32.31      3.68 o
   1   3  15       84.36       80.14      3.84 o
   2   3  15       82.37       79.69      3.97 o
   3   3  15        0.01       -2.34      2.34 o
   4   3  15       31.31       30.05      3.11 o
   5   3  15       12.60       10.04      2.97 o
   6   3  15       40.25       54.52      4.28 o
   0   4  15       11.95       21.15      9.51 o
   1   4  15      169.12      152.80      4.63 o
   2   4  15      239.38      215.13      5.48 o
   3   4  15      150.37      134.51      5.61 o
   4   4  15       21.78       16.43      2.87 o
   5   4  15        0.59        3.56      2.96 o
   6   4  15        9.08       11.31      3.62 o
   1   5  15      134.54      124.38      4.38 o
   2   5  15       11.34       18.25      3.17 o
   3   5  15       34.61       35.15      3.15 o
   4   5  15       62.70       83.80      4.54 o
   5   5  15        0.07        0.01      2.96 o
   6   5  15       58.74       65.75      5.17 o
   0   6  15      242.85      257.19      9.73 o
   1   6  15        2.14        2.81      2.37 o
   2   6  15       47.57       48.69      3.33 o
   3   6  15        2.31        3.57      2.97 o
   4   6  15      129.34      141.35      5.72 o
   5   6  15        0.00        8.20      3.12 o
   1   7  15       74.85       71.40      3.85 o
   2   7  15       44.31       45.51      3.46 o
   3   7  15       54.27       53.06      3.91 o
   4   7  15       40.16       54.52      3.76 o
   5   7  15        2.54        7.19      3.59 o
   0   8  15      206.23      164.19     12.98 o
   1   8  15       10.34        9.57      3.03 o
   2   8  15       60.00       56.25      3.68 o
   3   8  15        0.70        1.43      2.67 o
   4   8  15       26.12       34.15      5.25 o
   1   9  15       25.60       34.76      3.93 o
   2   9  15        0.28        2.69      2.84 o
   3   9  15       82.30       98.21      4.85 o
   0  10  15      100.00      102.12      7.80 o
   1  10  15       34.19       24.53      3.72 o
   2  10  15       47.13       47.48      3.94 o
   0   0  16      576.03      557.36     15.92 o
   1   0  16      135.34      117.94      7.18 o
   2   0  16      116.22      104.68      6.37 o
   3   0  16       50.26       60.30      6.76 o
   4   0  16       43.17       45.77      4.54 o
   5   0  16      195.87      224.77      8.40 o
   6   0  16       41.07       51.00      6.12 o
   1   1  16       28.01       29.01      3.09 o
   2   1  16       17.02       21.79      2.97 o
   3   1  16      121.31      120.51      4.46 o
   4   1  16       65.30       71.86      3.85 o
   5   1  16       30.92       32.84      3.16 o
   6   1  16        6.87        6.42      3.28 o
   0   2  16      205.72      232.58     11.64 o
   1   2  16       41.10       44.58      4.58 o
   2   2  16      159.01      157.41      4.90 o
   3   2  16       49.93       51.59      3.43 o
   4   2  16       28.70       36.75      3.27 o
   5   2  16        3.13        6.54      2.93 o
   6   2  16        8.57        8.13      3.56 o
   1   3  16        2.90        3.29      2.62 o
   2   3  16      877.52      854.68     12.84 o
   3   3  16       38.40       45.72      3.36 o
   4   3  16      184.26      184.59      5.68 o
   5   3  16        1.85        3.71      3.06 o
   6   3  16       77.20       85.49      5.48 o
   0   4  16      197.75      228.43     11.09 o
   1   4  16      308.56      279.95      8.14 o
   2   4  16       49.07       52.23      6.98 o
   3   4  16       10.59        7.48      3.04 o
   4   4  16       42.97       46.36      3.58 o
   5   4  16      141.17      157.22      6.04 o
   1   5  16        0.28        3.41      2.68 o
   2   5  16      339.82      331.95      8.07 o
   3   5  16       53.66       59.12      4.61 o
   4   5  16       52.12       50.23      3.69 o
   5   5  16        7.93       11.76      4.79 o
   0   6  16       10.18        4.58      5.20 o
   1   6  16        0.03        2.54      2.42 o
   2   6  16        3.35        4.72      2.61 o
   3   6  16        0.11       -0.77      3.94 o
   4   6  16       19.98       27.09      4.08 o
   1   7  16        9.79        5.39      2.96 o
   2   7  16       69.79       84.71      4.19 o
   3   7  16        3.41        6.10      2.78 o
   4   7  16        6.31       14.52      3.87 o
   0   8  16       89.34      113.64     11.91 o
   1   8  16       86.94       83.98      4.77 o
   2   8  16       10.17       15.70      3.05 o
   3   8  16        0.02        1.14      2.77 o
   1   9  16        0.06        6.53      3.23 o
   2   9  16       47.32       54.85      3.98 o
   1   1  17      108.87      108.93      5.27 o
   2   1  17        5.78        2.71      2.70 o
   3   1  17      450.91      482.48      9.63 o
   4   1  17        8.58       10.52      3.29 o
   5   1  17       28.31       38.06      3.73 o
   0   2  17       57.38       60.75      7.34 o
   1   2  17      134.09      136.18      6.83 o
   2   2  17        1.00        2.44      3.27 o
   3   2  17       34.82       35.99      3.64 o
   4   2  17        0.39        3.15      2.73 o
   5   2  17      153.15      163.59      7.48 o
   1   3  17       23.74       19.33      4.16 o
   2   3  17      101.76      105.80     10.08 o
   3   3  17      242.24      250.86      6.80 o
   4   3  17        0.67        6.03      2.77 o
   5   3  17        4.74       11.14      3.35 o
   0   4  17       15.00       25.21      6.19 o
   1   4  17       45.95       48.55      4.22 o
   2   4  17      179.40      165.66      5.79 o
   3   4  17       70.52       66.55      5.00 o
   4   4  17       81.92       83.85      4.43 o
   5   4  17        5.60       10.27      3.41 o
   1   5  17       86.43       93.30      4.64 o
   2   5  17       35.98       33.44      3.59 o
   3   5  17       21.40       23.65      3.98 o
   4   5  17        0.83        3.14      3.22 o
   0   6  17        1.52       -0.52      6.48 o
   1   6  17       73.15       78.04      4.50 o
   2   6  17        0.05        5.94      3.02 o
   3   6  17       57.83       55.77      4.29 o
   4   6  17        1.27        3.92      3.68 o
   1   7  17       14.50       12.08      3.22 o
   2   7  17        0.34        4.42      3.04 o
   3   7  17       21.13       21.35      3.46 o
   0   8  17       97.90       94.09      7.36 o
   1   8  17        5.33        7.58      3.20 o
   2   8  17       20.79       25.80      3.22 o
   0   0  18       52.42       40.39      9.99 o
   1   0  18      913.67      950.96     25.75 o
   2   0  18        0.03        1.22      3.98 o
   3   0  18        0.01        5.96      4.15 o
   4   0  18       20.36       24.38      4.92 o
   1   1  18      145.54      157.00      6.40 o
   2   1  18        0.08        1.72      3.21 o
   3   1  18       69.62       71.62      4.44 o
   4   1  18        2.33        6.66      3.80 o
   0   2  18       68.23       75.96     10.62 o
   1   2  18       19.94       21.97      4.43 o
   2   2  18       18.05       14.35      3.96 o
   3   2  18        2.28        6.34      2.94 o
   4   2  18        1.06        6.30      3.09 o
   1   3  18        0.25        7.09      4.00 o
   2   3  18       88.16       89.09      6.30 o
   3   3  18       15.58       22.82      3.99 o
   4   3  18        3.45       11.41      3.41 o
   0   4  18       26.34       21.92      6.52 o
   1   4  18       14.60        8.70      4.06 o
   2   4  18       19.06       18.21      4.36 o
   3   4  18       60.64       61.38      4.85 o
   4   4  18       10.67       20.05      3.80 o
   1   5  18        0.80       -3.84      3.88 o
   2   5  18       52.81       44.86      3.89 o
   3   5  18        2.92        2.70      4.15 o
   0   6  18       39.93       36.40      7.38 o
   1   6  18        1.80        6.00      3.61 o
   2   6  18       13.19       11.90      3.25 o
   1   7  18        1.68        8.41      3.79 o
   1   1  19       20.47       23.26      4.83 o
   2   1  19       85.76       87.90      5.44 o
   3   1  19       15.87       20.36      4.02 o
   0   2  19      716.41      760.44     23.43 o
   1   2  19       52.66       69.37      5.69 o
   2   2  19       74.61       79.29      5.39 o
   3   2  19       32.29       37.85      4.45 o
   1   3  19       22.84       18.24      4.74 o
   2   3  19       13.16       11.25      3.89 o
   3   3  19       17.84       27.46      4.21 o
   0   4  19        2.90        3.21      6.00 o
   1   4  19        6.32        0.31      4.15 o
   2   4  19       17.23       17.64      4.55 o
   1   5  19       19.97       25.04      4.89 o
   0   0  20      110.75      125.00     14.77 o
   1   0  20      126.58      125.32     18.18 o
   2   0  20        5.97       14.09      6.35 o
   1   1  20        2.79       -1.13      4.53 o
   2   1  20       11.63       10.64      4.41 o
   0   2  20      304.92      336.86     15.97 o
   1   2  20       51.48       66.33      6.04 o
   1   3  20        1.08       -2.66      4.29 o
 
